# Supplementary material for: BRCA2 binding through a cryptic repeated motif to HSF2BP oligomers does not impact meiotic recombination
Source: Nat Commun. 2021 Jul 29;12:4605. doi: 10.1038/s41467-021-24871-6 (PMC8322138; doi:10.1038/s41467-021-24871-6)
Supplement: Supplementary file 8 — Source Data [file 41467_2021_24871_MOESM8_ESM.zip]

Archive with 2 entries (2 files):
- SourceData.xlsx
- Uncropped blot images.pdf
