# Supplementary material for: BRCA2 binding through a cryptic repeated motif to HSF2BP oligomers does not impact meiotic recombination
Source: Nat Commun. 2021 Jul 29;12:4605. doi: 10.1038/s41467-021-24871-6 (PMC8322138; doi:10.1038/s41467-021-24871-6)
Supplement: Supplementary file 8 — Source Data [file 41467_2021_24871_MOESM8_ESM.zip › SourceData.xlsx]

## Sheet: Fig. 1d
Position F1	Position F2	Assign F1	Assign F2	Residue	RATIO expt 1	RATIO expt 2	AVERAGE
8.37536	122.893	15TyrH	15TyrN	2215	0.451779	0.543509	0.497644
8.28094	118.449	16SerH	16SerN	2216	0.438461	0.5197	0.47908
8.45413	123.866	17LysH	17LysN	2217	0.516241	0.50805	0.512146
8.34594	120.609	18AspH	18AspN	2218	0.504778	0.506849	0.505814
8.13622	115.556	19SerH	19SerN	2219	0.476354	0.538871	0.507613
8.47595	122.441	20GluH	20GluN	2220	0.475124	0.583016	0.52907
8.31447	118.641	21AsnH	21AsnN	2221	0.507845	0.586305	0.547075
8.04891	121.2	22TyrH	22TyrN	2222	0.506547	0.387209	0.446878
8.02416	121.873	23PheH	23PheN	2223	0.501067	0.392308	0.446687
8.19326	115.545	25ThrH	25ThrN	2225	0.453003	0.502755	0.477879
8.5182	123.599	26GluH	26GluN	2226	0.500418	0.543424	0.521921
8.38894	125.497	27AlaH	27AlaN	2227	0.504301	0.521688	0.512995
8.14764	119.961	28ValH	28ValN	2228	0.549176	0.578581	0.563879
8.47667	124.631	29GluH	29GluN	2229	0.504011	0.462687	0.483349
8.29618	123.222	30IleH	30IleN	2230	0.499901	0.466948	0.483424
8.37319	127.746	31AlaH	31AlaN	2231	0.423807	0.450178	0.436993
8.26542	121.017	32LysH	32LysN	2232	0.457679	0.467438	0.462559
8.25807	124.896	33AlaH	33AlaN	2233	0.451399	0.44	0.445699
8.20074	119.281	34PheH	34PheN	2234	0.45467	0.442197	0.448433
8.23824	122.383	35MetH	35MetN	2235	0.461729	0.424	0.442865
8.46285	122.198	36GluH	36GluN	2236	0.495027	0.52399	0.509509
8.38802	121.214	38AspH	38AspN	2238	0.493429	0.691358	0.592393
8.43183	120.821	39GluH	39GluN	2239	0.538671	0.741458	0.640064
8.32366	122.568	40LeuH	None	2240	0.445379
8.12589	115.032	41ThrH	41ThrN	2241	0.566223	0.73456	0.650391
8.44863	122.84	42AspH	42AspN	2242	0.571057	0.713936	0.642497
8.30262	116.52	43SerH	43SerN	2243	0.468256	0.534	0.501128
8.31944	122.441	44LysH	44LysN	2244	0.537631	0.635762	0.586696
8.19525	124.156	45LeuH	45LeuN	2245	0.5316	0.585335	0.558467
8.44562	115.753	47SerH	47SerN	2247	0.454463	0.563877	0.50917
8.26322	124.737	49AlaH	49AlaN	2249	0.34766	0.44	0.39383
8.21142	113.111	50ThrH	50ThrN	2250	0.462426	0.452915	0.45767
8.40536	117.091	52SerH	52SerN	2252	0.344728	0.367601	0.356165
8.38571	124.059	53LeuH	53LeuN	2253	0.397579	0.34004	0.36881
8.20154	120.467	54PheH	54PheN	2254	0.401375	0.327	0.364188
7.9282	116.263	55ThrH	55ThrN	2255	0.449803	0.330986	0.390394
8.32147	123.542	56CysH	56CysN	2256	0.441908	0.357016	0.399462
8.68253	121.019	58GluH	58GluN	2258	0.428028	0.398165	0.413097
8.49504	121.52	60GluH	60GluN	2260	0.426211	0.396907	0.411559
8.46946	121.115	61GluH	61GluN	2261	0.401971	0.359661	0.380816
8.31161	121.105	62MetH	62MetN	2262	0.397183	0.30703	0.352107
8.14058	121.707	63ValH	63ValN	2263	0.457639	0.376648	0.417143
8.39937	125.129	64LeuH	64LeuN	2264	0.360465	0.360068	0.360267
8.33767	116.191	65SerH	65SerN	2265	0.43486	0.360996	0.397928
8.26224	115.773	67SerH	67SerN	2267	0.424563	0.339523	0.382043
8.28961	122.454	68ArgH	68ArgN	2268	0.458154	0.373494	0.415824
8.06207	120.865	69IleH	69IleN	2269	0.479265	0.332005	0.405635
8.50751	112.776	70GlyH	70GlyN	2270	0.401751	0.345277	0.373514
8.21861	121.13	71LysH	71LysN	2271	0.408398	0.42811	0.418254
8.50004	122.622	72ArgH	72ArgN	2272	0.435382	0.363047	0.399215
8.56331	123.212	73ArgH	73ArgN	2273	0.349048	0.376543	0.362796
8.54899	110.608	74GlyH	74GlyN	2274	0.359971	0.317568	0.338769
8.23781	121.617	75GluH	75GluN	2275	0.456127	0.389182	0.422655
8.41347	122.693	77LeuH	77LeuN	2277	0.455479	0.369408	0.412444
8.23165	123.236	78IleH	78IleN	2278	0.459424	0.360215	0.409819
8.48751	127.672	79LeuH	79LeuN	2279	0.379019	0.316393	0.347706
8.24156	121.924	80ValH	80ValN	2280	0.393125	0.372981	0.383053
8.5245	112.811	81GlyH	81GlyN	2281	0.391563	0.392569	0.392066
8.31062	121.944	82GluH	82GluN	2282	0.418	0.370853	0.394427
8.50147	116.198	84SerH	84SerN	2284	0.363516	0.372587	0.368052
8.14017	122.784	85IleH	85IleN	2285	0.47764	0.383562	0.430601
8.40601	125.533	86LysH	86LysN	2286	0.423456	0.324963	0.37421
8.41329	122.892	None	87ArgN	2287	0.427405	0.385987	0.406696
8.58138	120.046	88AsnH	88AsnN	2288	0.391693	0.326471	0.359082
8.34024	122.701	89LeuH	89LeuN	2289	0.428364
8.21759	121.733	90LeuH	90LeuN	2290	0.4404	0.281	0.3607
8.17337	119.435	93PheH	93PheN	2293	0.442619	0.335	0.38881
8.22007	120.678	94AspH	94AspN	2294	0.435397	0.269224	0.352311
8.06835	120.611	95ArgH	95ArgN	2295	0.428027	0.341549	0.384788
8.18323	122.328	96IleH	96IleN	2296	0.427071	0.302752	0.364911
8.23478	125.053	97IleH	97IleN	2297	0.459568	0.302872	0.38122
8.50328	124.582	98GluH	98GluN	2298	0.492672	0.339357	0.416015
8.49738	119.388	99AsnH	99AsnN	2299	0.380975	0.330986	0.355981
8.45995	121.376	100GlnH	100GlnN	2300	0.511452
8.50871	121.697	101GluH	101GluN	2301	0.462278	0.320303	0.39129
8.33418	121.581	102LysH	None	2302	0.365395	0.369958	0.367676
8.24722	116.066	103SerH	103SerN	2303	0.354111	0.378571	0.366341
8.28668	124.242	104LeuH	104LeuN	2304	0.361394	0.398074	0.379734
8.23786	124.885	106AlaH	106AlaN	2306	0.461218	0.332406	0.396812
8.31875	115.431	107SerH	107SerN	2307	0.368132	0.342491	0.355311
8.38526	123.185	108LysH	108LysN	2308	0.410896	0.348018	0.379457
8.3371	117.077	None	109SerN	2309	0.466379	0.359091	0.412735
8.2756	117.88	110ThrH	110ThrN	2310	0.35785	0.363344	0.360597
8.47521	109.963	113GlyH	113GlyN	2313	0.367424	0.318352	0.342888
8.21997	114.269	114ThrH	114ThrN	2314	0.408004	0.355705	0.381854
8.43029	125.626	116LysH	116LysN	2316	0.369129	0.320113	0.344621
8.27766	121.349	117AspH	117AspN	2317	0.393914	0.35188	0.372897
8.39513	120.936	119ArgH	119ArgN	2319	0.407301	0.267652	0.337476
8.0955	121.213	120LeuH	120LeuN	2320	0.389443	0.249169	0.319306
8.09497	119.777	121PheH	121PheN	2321	0.386921	0.283364	0.335142
8.15473	120.982	122MetH	122MetN	2322	0.373535	0.226891	0.300213
8.24752	120.388	123HisH	123HisN	2323	0.333194	0.28254	0.307867
8.13434	122.262	125ValH	125ValN	2325	0.398438	0.29249	0.345464
8.4892	119.696	126SerH	126SerN	2326	0.370283	0.310662	0.340472
8.45722	124.991	127LeuH	127LeuN	2327	0.428563	0.347594	0.388078
8.30967	122.94	128GluH	128GluN	2328	0.410675	0.30617	0.358422
8.40599	121.571	130IleH	130IleN	2330	0.395443	0.339404	0.367424
8.36457	118.763	131ThrH	131ThrN	2331	0.347114	0.296367	0.32174
8.25353	117.405	132ThrH	132ThrN	2332	0.411026	0.283976	0.347501
8.27101	124.246	133ValH	133ValN	2333	0.411323	0.330567	0.370945
8.29127	120.771	135PheH	135PheN	2335	0.398553	0.27057	0.334561
8.34019	115.445	137ThrH	137ThrN	2337	0.362596	0.30787	0.335233
8.27832	116.296	138ThrH	138ThrN	2338	0.418685	0.38	0.399342
8.41635	123.435	139LysH	139LysN	2339	0.35708	0.331715	0.344397
8.38277	121.613	141ArgH	141ArgN	2341	0.398534	0.34	0.369267
8.4677	121.644	142GlnH	142GlnN	2342	0.387637	0.349714	0.368676

## Sheet: Fig. 1e
HSF2BP + F0			HSF2BP R200T + F0			ARM + F0			ARM + Fnmr			ARM + F15X
2	-0.00067263		86	-0.00501		2	0.00423		118	0.000780737		2	-0.0103
4	0.000214625		88	-0.00376		4	0.00454		120	0.000165868		4	-0.00912
6	0.00101		90	-0.00275		6	0.00478		122	0		6	-0.00795
8	0.00104		92	-0.00208		8	0.00443		124	2.91315e-05		8	-0.00748
10	0.000465388		94	-0.002		10	0.00333		126	0.000494263		10	-0.00668
12	-0.000711358		96	-0.00212		12	0.00298		128	0.000882395		12	-0.00542
14	-0.0011		98	-0.00315		14	0.00329		130	-0.000169474		14	-0.00459
16	-0.000345849		100	-0.00495		16	0.00297		132	-0.000386342		16	-0.005
18	0.000801405		102	-0.00541		18	0.002		134	-0.00111		18	-0.00514
20	-0.000663341		104	-0.00466		20	0.00177		136	-0.00216		20	-0.00548
22	-0.000834086		106	-0.00436		22	0.00104		138	-0.00246		22	-0.00575
24	-0.000159832		108	-0.00323		24	0.00122		140	-0.00296		24	-0.00539
26	-0.000649578		110	-0.00199		26	0.00208		142	-0.0024		26	-0.00505
28	-0.000886323		112	-0.00144		28	0.00136		144	-0.00235		28	-0.0047
30	-0.000438069		114	-0.000355893		30	0.00146		146	-0.00256		30	-0.00491
32	-0.000214815		116	-0.00039467		32	0.00291		148	-0.00242		32	-0.00475
34	0.00037044		118	-0.00111		34	0.00229		150	-0.00247		34	-0.00395
36	0.000673694		120	-0.000322223		36	0.00225		152	-0.00268		36	-0.00348
38	0.000578948		122	0		38	0.00299		154	-0.00369		38	-0.00246
40	0.000783202		124	-0.00125		40	0.00324		156	-0.00331		40	-0.00257
42	0.000921457		126	-0.00345		42	0.00344		158	-0.00319		42	-0.00232
44	0.000889711		128	-0.00574		44	0.00337		160	-0.00275		44	-0.00243
46	0.000818965		130	-0.0051		46	0.00344		162	-0.00243		46	-0.0027
48	0.0015		132	-0.00431		48	0.0031		164	-0.00341		48	-0.00196
50	0.00101		134	-0.00507		50	0.00215		166	-0.00383		50	-0.002
52	9.07284e-05		136	-0.00538		52	0.00163		168	-0.00272		52	-0.00235
54	-4.30173e-05		138	-0.00513		54	0.00103		170	-0.00193		54	-0.00213
56	0.000217237		140	-0.00457		56	0.000406944		172	-0.00125		56	-0.00239
58	0.000675491		142	-0.00458		58	-0.000817327		174	-0.00159		58	-0.00263
60	-0.000199254		144	-0.00444		60	-0.000926598		176	-0.00155		60	-0.00178
62	0		146	-0.00322		62	-0.000539869		178	-0.00117		62	-0.000543302
64	0.000452254		148	-0.00179		64	-0.00016114		180	-0.0016		64	-0.000596967
66	-0.000240491		150	-0.00185		66	-0.000524411		182	-0.00164		66	-0.00271
68	-0.00287		152	-0.000337652		68	-0.000828682		184	-0.00103		68	-0.00412
70	-0.00814		154	0.00121		70	-0.000756953		186	-0.00107		70	-0.00571
72	-0.01434		156	0.00195		72	0.000346776		188	-0.00153		72	-0.0076
74	-0.01818		158	0.00382		74	0.000807505		190	-0.00113		74	-0.00973
76	-0.0209		160	0.00432		76	-0.000344766		192	-0.00117		76	-0.01154
78	-0.02228		162	0.00545		78	-0.00101		194	-0.000791264		78	-0.01149
80	-0.02225		164	0.00682		80	-0.000188308		196	-0.00125		80	-0.0107
82	-0.02123		166	0.0072		82	0.000735421		198	-0.00217		82	-0.01006
84	-0.02007		168	0.00834		84	0.00028715		200	-0.00227		84	-0.00902
86	-0.02036		170	0.00828		86	0.000391879		202	-0.00246		86	-0.00798
88	-0.01953		172	0.0076		88	-0.000816392		204	-0.00157		88	-0.00639
90	-0.01742		174	0.00726		90	-0.00138		206	-0.00161		90	-0.00476
92	-0.01522		176	0.00765		92	-0.00192		208	-0.00171		92	-0.00412
94	-0.01412		178	0.009		94	-0.00187		210	-0.00187		94	-0.00351
96	-0.01293		180	0.00849		96	-0.0016		212	-0.00219		96	-0.00287
98	-0.01217		182	0.00811		98	-0.00262		214	-0.00219		98	-0.00238
100	-0.01113		184	0.00764		100	-0.00195		216	-0.00186		100	-0.00175
102	-0.01043		186	0.00736		102	0.00084571		218	-0.00262		102	-0.00102
104	-0.00819		188	0.00703		104	0.00273		220	-0.00279		104	-0.000794962
106	-0.00709		190	0.00634		106	0.00391		222	-0.00287		106	-6.20997e-05
108	-0.00659		192	0.00463		108	0.00456		224	-0.00189		108	6.37625e-05
110	-0.00637		194	0.00331		110	0.0044		226	-0.00171		110	-0.000692375
112	-0.00589		196	0.00305		112	0.00398		228	-0.00126		112	0.000233487
114	-0.00466		198	0.003		114	0.00397		230	-0.000999896		114	0.000874349
116	-0.00462		200	0.00292		116	0.00395		232	-0.000871765		116	0.00113
118	-0.0044		202	0.00318		118	0.00272		234	-0.00107		118	0.000974073
120	-0.00376		204	0.00338		120	0.000448271		236	-0.00216		120	0.000349935
122	-0.00308		206	0.00344		122	0		238	-0.00243		122	-0.000263203
124	-0.00372		208	0.00296		124	-0.000491271		240	-0.00228		124	0.000189659
126	-0.00405		210	0.00409		126	-0.00275		242	-0.00299		126	0.000571522
128	-0.00362		212	0.00483		128	-0.00428		244	-0.00309		128	0.000823384
130	-0.00271		214	0.00508		130	-0.00524		246	-0.00253		130	0.00187
132	-0.00318		216	0.00484		132	-0.00476		248	-0.00231		132	0.00197
134	-0.00362		218	0.00437		134	-0.00369		250	-0.00274		134	0.00249
136	-0.00383		220	0.00505		136	-0.00303		252	-0.0024		136	0.00198
138	-0.00383		222	0.00714		138	-0.00271		254	-0.00194		138	0.00207
140	-0.00305		224	0.00671		140	-0.00392		256	-0.00299		140	0.000753556
142	-0.0027		226	0.00694		142	-0.00387		258	-0.00215		142	0.000489418
144	-0.00257		228	0.00548		144	-0.00342		260	-0.00128		144	-0.000329719
146	-0.00344		230	0.00381		146	-0.00275		262	-0.00131		146	-0.000294857
148	-0.00333		232	0.00231		148	-0.00302		264	-0.00097366		148	-0.00112
150	-0.00275		234	0.000623498		150	-0.00235		266	-0.00138		150	-0.00268
152	-0.00211		236	0.000129721		152	-0.00259		268	-0.00198		152	-0.00238
154	-0.00177		238	0.000489944		154	-0.00341		270	-0.000728265		154	-0.00216
156	-0.00256		240	5.81675e-05		156	-0.00336		272	-0.000154134		156	-0.00291
158	-0.00204		242	-0.000367609		158	-0.0039		274	-0.00109		158	-0.00292
160	-0.00222		244	-0.000488386		160	-0.00285		276	-0.00152		160	-0.00231
162	-0.000792284		246	0.00137		162	-0.0032		278	-0.00107		162	-0.000691086
164	-0.00072103		248	0.0036		164	-0.00304		280	-0.000823608		164	-5.20495e-05
166	-0.0013		250	0.00488		166	-0.00274		282	-0.00221		166	-0.000153013
168	-0.00219		252	0.00453		168	-0.00311		284	-0.00304		168	0.000488024
170	-0.00157		254	0.0033		170	-0.0017		286	-0.00272		170	0.000871061
172	-0.00127		256	0.00297		172	-0.000684776		288	-0.00219		172	0.000373098
174	-0.00104		258	0.002		174	-0.000724047		290	-0.00262		174	0.000127135
176	-0.00111		260	0.0011		176	-0.00168		292	-0.00279		176	-6.98278e-05
178	-0.000572249		262	-0.000150378		178	0.000257411		294	-0.00269		178	-0.000421791
180	-0.000119995		264	-0.00181		180	0.0013		296	-0.00359		180	-0.000999754
182	-0.000275741		266	-0.00244		182	0.00132		298	-0.00316		182	-0.0016
184	0.000257514		268	-0.00216		184	0.00203		300	-0.00257		184	-0.00159
186	-0.000404232		270	-0.00233		186	0.00269		302	-0.00105		186	-0.0011
188	-0.00137		272	-0.00225		188	0.00243		304	-0.000439029		188	0.000528394
190	-0.00129		274	-0.00192		190	0.00143		306	-0.000108407		190	0.00175
192	-0.000754469		276	-0.00186		192	0.0017		308	-0.000573679		192	0.00297
194	-0.000490215		278	-0.000257467		194	0.0022		310	0.000381048		194	0.00268
196	-0.000245355		280	0.000300386		196	0.00355		312	0.000842776		196	0.00226
198	-0.000841636		282	-0.000356762		198	0.00324		314	0.000585503		198	0.00201
200	-0.000607917		284	0.000383091		200	0.00274		316	0.000978231		200	0.00134
202	-0.000385198		286	-0.000276057		202	0.00222		318	0.00154		202	0.00129
204	-0.000870479		288	-0.000426204		204	0.000651887		320	0.000724686		204	0.000799033
206	-0.000359761		290	-0.000176352		206	-0.000507384		322	0.000535414		206	-0.000345697
208	0.000160958		292	-0.000636499		208	-0.000532655		324	0.000197141		208	2.85735e-05
210	-9.0323e-05		294	-0.000982647		210	-0.000640926		326	0.00111		210	5.84356e-06
212	-0.000166604		296	-0.000336794		212	-0.00132		328	0.00173		212	-7.28864e-05
214	-0.000653885		298	4.30585e-05		214	-0.00245		330	0.00127		214	2.38369e-06
216	-0.00101		300	0.000463911		216	-0.00316		332	0.000755051		216	-0.000815346
218	-0.00123		302	-0.000597236		218	-0.00259		334	0.000556779		218	-0.000801076
220	-0.000849729		304	-0.00418		220	-0.00308		336	-0.000956494		220	0.000230194
222	-0.00031001		306	-0.01109		222	-0.00246		338	-0.00884		222	0.001
224	-0.000371291		308	-0.01562		224	-0.00129		340	-0.02349		224	0.00127
226	-0.00107		310	-0.01632		226	-0.00143		342	-0.04141		226	0.000744004
228	-0.000668854		312	-0.01481		228	-0.000586365		344	-0.0603		228	0.000622274
230	0.000571865		314	-0.01398		230	-0.000678636		346	-0.07925		230	0.000974544
232	0.00138		316	-0.01306		232	-0.00104		348	-0.09777		232	0.000261814
234	0.000927303		318	-0.01253		234	-0.0017		350	-0.11616		234	-0.000307916
236	0.000559022		320	-0.01216		236	-0.0016		352	-0.13314		236	0.000376354
238	-7.92596e-05		322	-0.01094		238	-0.0014		354	-0.14653		238	0.0013
240	-0.000449541		324	-0.00651		240	-0.00272		356	-0.15413		240	0.000536894
242	0.000844178		326	-0.000546196		242	-0.00384		358	-0.15457		242	-0.000534835
244	0.000762598		328	0.0033		244	-0.00347		360	-0.14972		244	-0.00255
246	-0.000175056		330	0.00454		246	-0.00284		362	-0.14133		246	-0.00506
248	-0.00111		332	0.00323		248	-0.00357		364	-0.13019		248	-0.00726
250	-0.000511362		334	0.00285		250	-0.00406		366	-0.11922		250	-0.00874
252	-0.000144016		336	0.00293		252	-0.00524		368	-0.1089		252	-0.00894
254	-0.000301669		338	0.00307		254	-0.00447		370	-0.09872		254	-0.00882
256	-0.0011		340	0.00253		256	-0.00519		372	-0.08927		256	-0.00811
258	-0.000445975		342	0.000942987		258	-0.00607		374	-0.0799		258	-0.00654
260	7.03713e-05		344	-0.00055524		260	-0.00632		376	-0.07045		260	-0.00466
262	0.000349718		346	-0.000549467		262	-0.00733		378	-0.06326		262	-0.00308
264	-0.000140935		348	-1.69385e-06		264	-0.00786		380	-0.05669		264	-0.000996821
266	0.000483412		350	-0.000156992		266	-0.00784		382	-0.05025		266	0.000492826
268	0.0014		352	0.000132571		268	-0.0078		384	-0.04581		268	0.00211
270	0.000933105		354	-0.000194865		270	-0.00689		386	-0.04042		270	0.00259
272	0.000567452		356	-0.000289302		272	-0.0069		388	-0.03673		272	0.00265
274	0.000234798		358	-0.000824738		274	-0.00635		390	-0.03269		274	0.00137
276	-0.00306		360	0.000524825		276	-0.00553		392	-0.02919		276	-0.00388
278	-0.01265		362	0.000605389		278	-0.00399		394	-0.02629		278	-0.0107
280	-0.02942		364	0.000238953		280	-0.00154		396	-0.02345		280	-0.01776
282	-0.04898		366	0.00151		282	0.000499317		398	-0.02108		282	-0.02523
284	-0.07199		368	0.00299		284	0.00211		400	-0.0181		284	-0.03366
286	-0.09762		370	0.00372		286	0.0034		402	-0.016		286	-0.04442
288	-0.12282		372	0.00242		288	0.00441		404	-0.01407		288	-0.05705
290	-0.14564		374	0.00176		290	0.00393		406	-0.01325		290	-0.06956
292	-0.16758		376	0.00275		292	0.00348		408	-0.01297		292	-0.0825
294	-0.18647		378	0.00215		294	0.00338		410	-0.01131		294	-0.09321
296	-0.20034		380	0.00184		296	0.00306		412	-0.01054		296	-0.10062
298	-0.20731		382	0.00157		298	0.00269		414	-0.00947		298	-0.10605
300	-0.20641		384	0.00166		300	0.0022		416	-0.00939		300	-0.10944
302	-0.19919		386	0.00212		302	0.000784515		418	-0.00823		302	-0.10994
304	-0.18806		388	0.00189		304	0.000605649		420	-0.00732		304	-0.10879
306	-0.17353		390	0.00186		306	0.000894783		422	-0.00701		306	-0.10555
308	-0.15706		392	0.00176		308	0.000175918		424	-0.00701		308	-0.10102
310	-0.13902		394	0.00194		310	-0.000179948		426	-0.00631		310	-0.09651
312	-0.12224		396	0.00218		312	-0.000726814		428	-0.0056		312	-0.09204
314	-0.1077		398	0.00223		314	0.00051632		430	-0.00561		314	-0.08816
316	-0.09448		400	0.00234		316	0.000542455		432	-0.00565		316	-0.08402
318	-0.08272		402	0.0033		318	-7.34113e-05		434	-0.00573		318	-0.07867
320	-0.07106		404	0.00341		320	-1.6277e-05		436	-0.00567		320	-0.0739
322	-0.0613		406	0.00361		322	0.000328857		438	-0.00536		322	-0.06944
324	-0.05254		408	0.00279		324	0.000696991		440	-0.00438		324	-0.0644
326	-0.04491		410	0.00256		326	0.000427126		442	-0.00287		326	-0.05873
328	-0.03871		412	0.0029		328	-0.00052574		444	-0.00298		328	-0.05365
330	-0.0329		414	0.00399		330	-0.000960606		446	-0.00248		330	-0.04896
332	-0.02852		416	0.00312		332	-0.0018		448	-0.00351		332	-0.04452
334	-0.0248		418	0.0024		334	-0.003		450	-0.00412		334	-0.03976
336	-0.02184		420	0.00356		336	-0.0072		452	-0.00468		336	-0.03608
338	-0.01874		422	0.00363		338	-0.01356		454	-0.00385		338	-0.0333
340	-0.01627		424	0.00355		340	-0.02203		456	-0.00294		340	-0.03066
342	-0.01434		426	0.00312		342	-0.03404		458	-0.00146		342	-0.02874
344	-0.01301		428	0.00238		344	-0.04798		460	-0.00205		344	-0.02671
346	-0.01171		430	0.000250643		346	-0.06398		462	-0.00357		346	-0.02596
348	-0.0096		432	-0.00121		348	-0.0809		464	-0.00375		348	-0.02396
350	-0.00874		434	-0.00341		350	-0.09793		466	-0.00287		350	-0.02197
352	-0.00899		436	-0.00421		352	-0.11522		468	-0.0023		352	-0.02049
354	-0.009		438	-0.00437		354	-0.12992		470	-0.0023		354	-0.01827
356	-0.00828		440	-0.00453		356	-0.1421		472	-0.00266		356	-0.01703
358	-0.0058		442	-0.00435		358	-0.15003		474	-0.00151		358	-0.01544
360	-0.00383		444	-0.00535		360	-0.15601		476	-0.00106		360	-0.0142
362	-0.00366		446	-0.00592		362	-0.1555		478	-0.000733627		362	-0.01396
364	-0.0048		448	-0.00572		364	-0.15178		480	-0.000953367		364	-0.01329
366	-0.00519		450	-0.00531		366	-0.14524		482	-0.000159107		366	-0.01223
368	-0.00373		452	-0.00454		368	-0.13721		484	-0.000312846		368	-0.01111
370	-0.00352		454	-0.00462		370	-0.12704		486	4.54138e-05		370	-0.0105
372	-0.00235		456	-0.00481		372	-0.11639		488	-0.000245326		372	-0.01071
374	-0.00194		458	-0.00511		374	-0.10576		490	8.39343e-05		374	-0.01135
376	-0.00148		460	-0.00422		376	-0.09573		492	0.000698195		376	-0.00996
378	-0.000621149		462	-0.00393		378	-0.08576		494	0.00136		378	-0.0095
380	-0.00126		464	-0.00458		380	-0.07603		496	0.000782715		380	-0.00922
382	-0.000817317		466	-0.00487		382	-0.06883		498	-0.000723025		382	-0.0088
384	-0.000390401		468	-0.00432		384	-0.06129		500	-0.00123		384	-0.00868
386	0.000189515		470	-0.00289		386	-0.05461		502	-0.000367504		386	-0.01041
388	-0.00069957		472	-0.00174		388	-0.04976		504	-0.000384244		388	-0.00965
390	-4.05476e-05		474	-0.000856134		390	-0.045		506	-0.00103		390	-0.0079
392	-0.00058231		476	-0.00105		392	-0.03964		508	-0.000398913		392	-0.00728
394	-0.000635072		478	-0.00136		394	-0.03595		510	-0.000477339		394	-0.00707
396	-0.00113		480	-0.00158		396	-0.03108		512	0.000146235		396	-0.00553
398	-0.00145		482	-0.0017		398	-0.02555		514	0.000794809		398	-0.00405
400	-0.00112		484	-0.00643		400	-0.0229		516	2.23825e-05		400	-0.00432
402	-5.41219e-05		486	-0.01181		402	-0.01944		518	0.000425956		402	-0.00489
404	0.000710116		488	-0.01412		404	-0.01672		520	0.00094353		404	-0.00511
406	-0.000155647		490	-0.01443		406	-0.01469		522	0.00167		406	-0.00381
408	-6.04091e-05		492	-0.01434		408	-0.01344		524	0.00184		408	-0.00135
410	-0.000403171		494	-0.01325		410	-0.01183		526	0.000861252		410	-0.000523397
412	-0.00116		496	-0.01212		412	-0.01		528	0.00108		412	-0.000824445
414	-0.000164696		498	-0.01209		414	-0.00852		530	0.0009084		414	-0.000493493
416	-0.000504459		500	-0.01249		416	-0.00734		532	-5.20262e-05		416	-0.000234541
418	-0.000578221		502	-0.01147		418	-0.00611		534	0.000251548		418	0.000152412
420	0.000159017		504	-0.00675		420	-0.00439		536	0.000205122		420	-0.00102
422	-9.67457e-05		506	0.00175		422	-0.00374		538	0.000814696		422	-0.0019
424	0.000919492		508	0.00705		424	-0.00407		540	0.000965269		424	-0.002
426	0.00115		510	0.00869		426	-0.0032		542	0.000659843		426	-0.00322
428	0.000953967		512	0.00823		428	-0.00366		544	-0.000859583		428	-0.00305
430	0.00118		514	0.0068		430	-0.00465		546	-0.00702		430	-0.0022
432	0.000713442		516	0.00449		432	-0.00552		548	-0.01991		432	-0.00249
434	0.00022968		518	0.00233		434	-0.00664		550	-0.0352		434	-0.00244
436	-0.000405082		520	0.000330198		436	-0.00667		552	-0.05254		436	-0.00167
438	0.000171312		522	-0.000299469		438	-0.00625		554	-0.07039		438	-0.00132
440	-0.000590014		524	-0.000416102		440	-0.00647		556	-0.08816		440	-0.000135809
442	-0.000301341		526	0.000229153		442	-0.00652		558	-0.10573		442	0.00066972
444	0.000282333		528	0.0012		444	-0.0049		560	-0.12292		444	0.00074225
446	0.000570006		530	0.000895663		446	-0.00368		562	-0.1388		446	0.000482779
448	0.00070068		532	0.00132		448	-0.00269		564	-0.1516		448	-5.69186e-06
450	0.000535353		534	0.00178		450	-0.000694683		566	-0.16015		450	-0.000197163
452	-0.000187973		536	0.00203		452	0.000266829		568	-0.16054		452	-0.000587633
454	-2.92997e-05		538	0.00206		454	0.000300178		570	-0.15601		454	0.000392896
456	0.000310374		540	0.00301		456	0.000945528		572	-0.14899		456	0.000251425
458	0.000952047		542	0.00375		458	0.000846877		574	-0.13882		458	0.000891955
460	0.00153		544	0.00295		460	-0.000401773		576	-0.12705		460	0.00153
462	0.000434394		546	0.00191		462	-0.000716424		578	-0.11536		462	0.00172
464	-0.000585932		548	0.00159		464	-0.000609075		580	-0.10371		464	0.00281
466	-0.000804259		550	0.00224		466	-0.000623725		582	-0.09338		466	0.00299
468	-0.000349585		552	0.00261		468	-0.000240376		584	-0.08392		468	0.00215
470	-9.59117e-05		554	0.00306		470	-0.000770026		586	-0.07481		470	0.00139
472	-0.000158238		556	0.00301		472	-0.00128		588	-0.06626		472	0.00258
474	1.84353e-05		558	0.00258		474	-0.00184		590	-0.05868		474	0.00362
476	0.000217109		560	0.00295		476	-0.00215		592	-0.05297		476	0.00458
478	-0.000368218		562	0.00336		478	-0.00212		594	-0.04749		478	0.00426
480	-0.000591544		564	0.00371		480	-0.00163		596	-0.04261		480	0.00435
482	-0.000310871		566	0.00291		482	-0.0014		598	-0.03868		482	0.00429
484	-0.00194		568	0.00217		484	-0.00155		600	-0.03558		484	0.00284
486	-0.00606		570	0.00128		486	-0.00155		602	-0.03216		486	-0.00356
488	-0.01455		572	0.00060002		488	-0.000605882		604	-0.02799		488	-0.0114
490	-0.02862		574	4.52755e-05		490	0.000825467		606	-0.02537		490	-0.02066
492	-0.04851		576	-1.94694e-05		492	0.00264		608	-0.02333		492	-0.03097
494	-0.06979		578	0.000802786		494	0.00422		610	-0.02115		494	-0.0404
496	-0.09223		580	0.00145		496	0.00449		612	-0.01979		496	-0.04932
498	-0.1146		582	0.000941296		498	0.00459		614	-0.01891		498	-0.05721
500	-0.13651		584	0.000447551		500	0.0056		616	-0.01695		500	-0.06612
502	-0.15741		586	0.000628806		502	0.00606		618	-0.0154		502	-0.07442
504	-0.17687		588	0.000657061		504	0.00515		620	-0.01327		504	-0.07985
506	-0.19147		590	3.53163e-05		506	0.00384		622	-0.01243		506	-0.08298
508	-0.19989		592	0.000110571		508	0.00256		624	-0.01082		508	-0.08579
510	-0.20032		594	0.000644827		510	0.00307		626	-0.00911		510	-0.08829
512	-0.19557		596	0.000988082		512	0.00396		628	-0.00759		512	-0.09064
514	-0.18644		598	0.000518337		514	0.00484		630	-0.00692		514	-0.09267
516	-0.17307		600	0.000295592		516	0.00551		632	-0.0061		516	-0.09388
518	-0.15756		602	-0.000363153		518	0.00463		634	-0.00609		518	-0.09414
520	-0.14164		604	0.000280102		520	0.0046		636	-0.00499		520	-0.09344
522	-0.12709		606	-0.000814643		522	0.00309		638	-0.00543		522	-0.0922
524	-0.11239		608	-0.000667388		524	0.00146		640	-0.00606		524	-0.09013
526	-0.09852		610	-0.000101676		526	-0.000435676		642	-0.00554		526	-0.0866
528	-0.08647		612	4.07614e-05		528	-0.00201		644	-0.00464		528	-0.08283
530	-0.07384		614	0.000502199		530	-0.00336		646	-0.00376		530	-0.07925
532	-0.06404		616	0.000699636		532	-0.00461		648	-0.00358		532	-0.07424
534	-0.05512		618	-7.49268e-05		534	-0.00527		650	-0.00369		534	-0.06933
536	-0.04713		620	7.95105e-05		536	-0.00588		652	-0.0028		536	-0.06529
538	-0.04054		622	-0.000417052		538	-0.00532		654	-0.00186		538	-0.06038
540	-0.03427		624	-0.000441615		540	-0.00514		656	-0.00227		540	-0.05564
542	-0.02941		626	-0.000258178		542	-0.00564		658	-0.00175		542	-0.05085
544	-0.02528		628	-0.00032374		544	-0.0065		660	-0.00155		544	-0.04727
546	-0.02141		630	0.000233697		546	-0.00917		662	-0.00142		546	-0.04366
548	-0.01835		632	0.00138		548	-0.01383		664	-0.00178		548	-0.04
550	-0.01571		634	0.000754571		550	-0.02126		666	-0.00118		550	-0.03707
552	-0.01252		636	0.000697009		552	-0.031		668	-0.00096732		552	-0.03475
554	-0.01127		638	0.00116		554	-0.04182		670	-0.000192266		554	-0.03206
556	-0.01139		640	0.000764883		556	-0.0568		672	0.000612789		556	-0.03056
558	-0.01056		642	0.00163		558	-0.07232		674	0.00121		558	-0.02944
560	-0.00884		644	0.00245		560	-0.08853		676	0.00145		560	-0.02736
562	-0.00654		646	0.00199		562	-0.10414		678	0.000867952		562	-0.02567
564	-0.00598		648	0.000627632		564	-0.11686		680	-3.89936e-05		564	-0.02436
566	-0.00588		650	0.00023707		566	-0.12647		682	0.00149		566	-0.02212
568	-0.00526		652	1.55069e-05		568	-0.13487		684	0.0012		568	-0.01829
570	-0.00468		654	-8.50394e-05		570	-0.14047		686	0.00115		570	-0.01704
572	-0.0048		656	-0.00043456		572	-0.14141		688	0.000577224		572	-0.01652
574	-0.00421		658	-0.00023908		574	-0.13931		690	0.000497279		574	-0.01503
576	-0.00357		660	0.000593399		576	-0.13496		692	4.3331e-06		576	-0.01196
578	-0.00296		662	0.000512879		578	-0.12871		694	0.000822388		578	-0.01068
580	-0.00353		664	-0.0027		580	-0.12226		696	0.00162		580	-0.00897
582	-0.00317		666	-0.0096		582	-0.11404		698	0.00245		582	-0.00984
584	-0.00171		668	-0.0139		584	-0.10478		700	0.00231		584	-0.0095
586	-0.00216		670	-0.01707		586	-0.09483		702	0.00309		586	-0.00822
588	-0.00169		672	-0.0168		588	-0.08594		704	0.00283		588	-0.00707
590	-0.00128		674	-0.0142		590	-0.07713		706	0.00365		590	-0.00687
592	-0.00061256		676	-0.01375		592	-0.0694		708	0.00501		592	-0.00579
594	-0.00187		678	-0.01267		594	-0.06192		710	0.00505		594	-0.00489
596	-0.00167		680	-0.01075		596	-0.05528		712	0.00496		596	-0.00503
598	-0.00142		682	-0.00775		598	-0.04943		714	0.00432		598	-0.00625
600	-0.00114		684	-0.00123		600	-0.04382		716	0.00434		600	-0.00682
602	-0.00181		686	0.00668		602	-0.03917		718	0.00457		602	-0.00751
604	-0.00185		688	0.01127		604	-0.03603		720	0.00385		604	-0.00672
606	-0.00164		690	0.01332		606	-0.03201		722	0.00266		606	-0.00542
608	-0.000616019		692	0.0145		608	-0.02938		724	0.00203		608	-0.00581
610	-0.000481951		694	0.01504		610	-0.02672		726	0.00127		610	-0.00637
612	0.000380116		696	0.01491		612	-0.0234		728	0.00129		612	-0.00606
614	0.000262184		698	0.01378		614	-0.01919		730	0.00154		614	-0.00604
616	-0.000577748		700	0.01438		616	-0.01562		732	0.000113219		616	-0.00568
618	0.000843319		702	0.01404		618	-0.01265		734	6.94164e-05		618	-0.00457
620	0.00138		704	0.01285		620	-0.01058		736	0.00138		620	-0.00374
622	0.001		706	0.01097		622	-0.00799		738	0.00053781		622	-0.0027
624	0.000431522		708	0.0085		624	-0.00606		740	-0.000158993		624	-0.0017
626	0.00147		710	0.00794		626	-0.00605		742	-0.000173796		626	-0.00103
628	0.0011		712	0.0086		628	-0.00597		744	0.000106401		628	0.00073748
630	0.000704725		714	0.00877		630	-0.00466		746	0.000144598		630	0.00216
632	0.000664107		716	0.00765		632	-0.00259		748	0.000623795		632	0.00322
634	0.000873847		718	0.00572		634	-0.00168		750	0.000397992		634	0.00266
636	0.000593586		720	0.00558		636	-0.00126		752	-0.000347811		636	0.00182
638	0.000944326		722	0.00615		638	-0.000221415		754	-0.0011		638	0.00114
640	0.00107		724	0.00581		640	-0.000111368		756	-0.00618		640	0.00136
642	0.000391804		726	0.00476		642	-0.00033332		758	-0.01622		642	0.00145
644	0.00125		728	0.00366		644	-0.000684272		760	-0.03104		644	0.0011
646	0.00105		730	0.00256		646	-0.000831225		762	-0.04795		646	0.000793511
648	2.20228e-05		732	0.00219		648	-0.000993177		764	-0.06598		648	0.000550941
650	0.000808762		734	0.00245		650	-0.00116		766	-0.08448		650	0.000428371
652	0.000318502		736	0.00234		652	-0.00142		768	-0.10066		652	-0.0002102
654	0.000403241		738	0.00176		654	-0.00125		770	-0.11706		654	-0.00195
656	-4.10195e-05		740	-0.000359797		656	-0.00161		772	-0.13225		656	-0.003
658	-0.00078928		742	-0.000772417		658	-0.00203		774	-0.14505		658	-0.00229
660	-6.35406e-05		744	-0.000224037		660	-0.00285		776	-0.15291		660	-0.00172
662	0.000542199		746	0.000126343		662	-0.00322		778	-0.15553		662	-0.00042905
664	0.000117938		748	0.000681724		664	-0.00311		780	-0.15382		664	0.00119
666	0.000727678		750	-0.000460896		666	-0.00275		782	-0.14747		666	0.00193
668	0.000551417		752	-0.000853516		668	-0.00338		784	-0.13975		668	0.00307
670	0.000829157		754	9.58638e-05		670	-0.0041		786	-0.12922		670	0.00402
672	0.00144		756	0.00257		672	-0.00414		788	-0.11771		672	0.00417
674	0.00104		758	0.0044		674	-0.00427		790	-0.10538		674	0.00368
676	0.000505375		760	0.00411		676	-0.00214		792	-0.09459		676	0.00382
678	0.00109		762	0.00199		678	-0.000912825		794	-0.08576		678	0.00392
680	0.000566771		764	-0.000350236		680	-0.000420468		796	-0.07635		680	0.00272
682	0.00029659		766	-0.00252		682	0.000475888		798	-0.06854		682	0.000823694
684	0.000101408		768	-0.00321		684	0.000716245		800	-0.06156		684	0.000188641
686	0.000212227		770	-0.00245		686	0.000928602		802	-0.05563		686	-2.04116e-05
688	0.000552046		772	-0.000570715		688	0.000823958		804	-0.04995		688	0.000687536
690	0.000770864		774	0.000655665		690	0.000196315		806	-0.04531		690	0.00114
692	0.000121683		776	0.00296		692	1.66713e-05		808	-0.04009		692	0.00114
694	-0.000315499		778	0.00358		694	-0.000127972		810	-0.03555		694	-0.000515623
696	-0.00317		780	0.00313		696	-0.000230616		812	-0.03231		696	-0.00536
698	-0.01182		782	0.00211		698	1.87409e-05		814	-0.02896		698	-0.01056
700	-0.02576		784	0.00117		700	0.000606098		816	-0.02608		700	-0.01612
702	-0.04428		786	0.000914		702	-0.000139464		818	-0.02366		702	-0.02141
704	-0.0649		788	0.00217		704	-0.00178		820	-0.02221		704	-0.02854
706	-0.08619		790	0.0021		706	-0.00268		822	-0.01998		706	-0.03587
708	-0.1086		792	0.000960616		708	-0.00225		824	-0.01801		708	-0.04428
710	-0.13084		794	-0.000681845		710	-0.00297		826	-0.01698		710	-0.0529
712	-0.15224		796	-0.000784306		712	-0.00245		828	-0.01526		712	-0.06245
714	-0.17091		798	-0.000863768		714	-0.00134		830	-0.01344		714	-0.06961
716	-0.18509		800	3.07711e-05		716	-0.00119		832	-0.0132		716	-0.07389
718	-0.19353		802	-0.00039769		718	-0.0016		834	-0.01258		718	-0.07909
720	-0.19593		804	-0.000288151		720	-0.0021		836	-0.01233		720	-0.08274
722	-0.19353		806	-0.000525613		722	-0.00194		838	-0.01103		722	-0.08558
724	-0.18525		808	9.92598e-06		724	-0.00194		840	-0.00988		724	-0.08746
726	-0.17307		810	0.000717465		726	-0.0016		842	-0.00968		726	-0.09086
728	-0.15902		812	0.00134		728	-0.000410176		844	-0.00935		728	-0.09372
730	-0.14444		814	0.00169		730	0.000661077		846	-0.00851		730	-0.09579
732	-0.12943		816	0.00219		732	0.00122		848	-0.00803		732	-0.09696
734	-0.11472		818	0.00133		734	0.00106		850	-0.0082		734	-0.09686
736	-0.10144		820	0.00128		736	0.00125		852	-0.009		736	-0.09552
738	-0.08855		822	0.000274697		738	0.00315		854	-0.00988		738	-0.09286
740	-0.07661		824	-2.47642e-05		740	0.00303		856	-0.00963		740	-0.08877
742	-0.0659		826	-0.000290225		742	0.00295		858	-0.00889		742	-0.08308
744	-0.05683		828	-0.000258849		744	0.0037		860	-0.0075		744	-0.07769
746	-0.04892		830	0.0005084		746	0.00418		862	-0.0073		746	-0.07204
748	-0.0415		832	0.000554648		748	0.00436		864	-0.00614		748	-0.06502
750	-0.03545		834	0.000124897		750	0.00365		866	-0.0055		750	-0.05859
752	-0.03179		836	-0.000176854		752	0.00437		868	-0.00564		752	-0.05227
754	-0.02749		838	0.000625395		754	0.00219		870	-0.00505		754	-0.04757
756	-0.02356		840	-8.83559e-05		756	-0.00302		872	-0.00485		756	-0.04344
758	-0.02087		842	-0.000732107		758	-0.00926		874	-0.00384		758	-0.03886
760	-0.01777		844	-0.00444		760	-0.01743		876	-0.00296		760	-0.03515
762	-0.0148		846	-0.00952		762	-0.02884		878	-0.0016		762	-0.03048
764	-0.01338		848	-0.01443		764	-0.0425		880	-0.000876939		764	-0.02844
766	-0.01158		850	-0.01548		766	-0.05618		882	-0.000991754		766	-0.02717
768	-0.00907		852	-0.01633		768	-0.07045		884	-6.75694e-05		768	-0.02568
770	-0.0085		854	-0.01512		770	-0.08577		886	0.00108		770	-0.02461
772	-0.00738		856	-0.0134		772	-0.10065		888	0.0007968		772	-0.0243
774	-0.00709		858	-0.01146		774	-0.11343		890	0.000643985		774	-0.02394
776	-0.00737		860	-0.00957		776	-0.1243		892	0.00078417		776	-0.02349
778	-0.00667		862	-0.00905		778	-0.13355		894	0.000475355		778	-0.02239
780	-0.00526		864	-0.0051		780	-0.13852		896	-0.000486461		780	-0.02108
782	-0.00521		866	0.0018		782	-0.14049		898	-0.000660276		782	-0.01869
784	-0.00518		868	0.00659		784	-0.14045		900	0.000564909		784	-0.01746
786	-0.00441		870	0.00833		786	-0.13755		902	0.000920094		786	-0.01623
788	-0.00396		872	0.00869		788	-0.13146		904	0.00113		788	-0.01474
790	-0.00434		874	0.00792		790	-0.12233		906	0.00198		790	-0.01504
792	-0.00411		876	0.00625		792	-0.11253		908	0.0016		792	-0.01485
794	-0.00365		878	0.00556		794	-0.10166		910	0.000897833		794	-0.01391
796	-0.00331		880	0.005		796	-0.09069		912	0.00131		796	-0.01273
798	-0.00334		882	0.00422		798	-0.08092		914	0.00196		798	-0.01182
800	-0.00375		884	0.00447		800	-0.07146		916	0.00197		800	-0.01199
802	-0.00328		886	0.00496		802	-0.06372		918	0.0018		802	-0.01167
804	-0.0027		888	0.00448		804	-0.05662		920	0.00206		804	-0.01078
806	-0.00253		890	0.00356		806	-0.05085		922	0.00164		806	-0.01032
808	-0.00314		892	0.00396		808	-0.04475		924	0.00165		808	-0.00991
810	-0.00284		894	0.00487		810	-0.04027		926	0.00111		810	-0.00974
812	-0.00145		896	0.00405		812	-0.03569		928	-0.000144567		812	-0.0082
814	-0.00108		898	0.00276		814	-0.0307		930	0.000155301		814	-0.00798
816	-0.00138		900	0.0014		816	-0.02844		932	0.00081017		816	-0.00774
818	-0.00146		902	0.00175		818	-0.0265		934	0.000114039		818	-0.00727
820	-0.00131		904	0.00158		820	-0.02372		936	-0.000203093		820	-0.00768
822	-0.00143		906	0.00113		822	-0.02241		938	0.000526776		822	-0.0073
824	-0.000127417		908	0.000500877		824	-0.02028		940	-0.000103355		824	-0.00657
826	0.000405288		910	0.000750081		826	-0.01838		942	-0.000893487		826	-0.00602
828	-0.000297007		912	0.000678286		828	-0.01662		944	-0.00103		828	-0.00596
830	-0.00116		914	0.00121		830	-0.0152		946	-0.00136		830	-0.00561
832	-0.000891598		916	0.00258		832	-0.01336		948	-0.000501881		832	-0.00412
834	-0.00101		918	0.00357		834	-0.01141		950	-0.000256012		834	-0.00342
836	-0.00187		920	0.00457		836	-0.01015		952	-0.001		836	-0.00288
838	-0.00141		922	0.00443		838	-0.00925		954	-0.00104		838	-0.00278
840	-0.00176		924	0.00355		840	-0.00784		956	-0.000143406		840	-0.00281
842	-0.0016		926	0.0025		842	-0.00723		958	-1.05378e-05		842	-0.00259
844	-0.00192		928	0.00268		844	-0.00614		960	0.000756331		844	-0.0019
846	-0.00121		930	0.00249		846	-0.00559		962	0.00123		846	-0.00134
848	-0.000678959		932	0.00139		848	-0.005		964	0.000407063		848	-0.00167
850	-0.000268255		934	0.00237		850	-0.0046		966	-0.00452		850	-0.00173
852	-0.00026155		936	0.00331		852	-0.00441		968	-0.01509		852	-0.00209
854	0.000144155		938	0.00227		854	-0.0042		970	-0.02832		854	-0.00221
856	-0.00031814		940	0.000974147		856	-0.00451		972	-0.04287		856	-0.00227
858	-0.000398435		942	8.53512e-05		858	-0.00484		974	-0.0607		858	-0.00239
860	-0.000558731		944	0.000426556		860	-0.00399		976	-0.07875		860	-0.00237
862	-0.000615026		946	0.00165		862	-0.00237		978	-0.09561		862	-0.00197
864	-0.000326321		948	0.0015		864	-0.00157		980	-0.11197		864	-0.00087768
866	-0.000500616		950	0.000158169		866	-0.000814823		982	-0.1275		866	-0.000859488
868	-0.000356911		952	-0.000151627		868	-0.00137		984	-0.13912		868	-0.000794296
870	-0.000361207		954	0.000606577		870	-0.000519562		986	-0.14799		870	-0.000805104
872	-0.000403502		956	0.00287		872	-1.64316e-05		988	-0.15132		872	-0.000683309
874	-0.000449919		958	0.00428		874	0.000364699		990	-0.14921		874	0.000410268
876	0.000275643		960	0.00325		876	-0.000402171		992	-0.1445		876	0.000673845
878	0.000334205		962	0.00217		878	-0.00146		994	-0.13813		878	0.00139
880	-0.000426233		964	0.00149		880	-0.00151		996	-0.13024		880	0.00195
882	8.43285e-05		966	0.000387465		882	-0.00026778		998	-0.12012		882	0.00228
884	0.00012789		968	-0.00027011		884	-0.00108		1000	-0.10907		884	0.00285
886	0.000398452		970	0.000731315		886	-0.00124		1002	-0.09844		886	0.00357
888	8.00142e-05		972	0.00092174		888	-0.00151		1004	-0.08928		888	0.00425
890	0.000232576		974	0.00118		890	-0.00181		1006	-0.08045		890	0.0046
892	0.000760138		976	0.00129		892	-0.00193		1008	-0.07166		892	0.00364
894	0.0004057		978	-0.000298985		894	-0.00118		1010	-0.06394		894	0.00355
896	0.000812262		980	-0.000212561		896	-0.00174		1012	-0.05765		896	0.00419
898	0.00104		982	6.48643e-05		898	-0.000752737		1014	-0.05186		898	0.00351
900	0.000443386		984	-4.77109e-05		900	0.000238393		1016	-0.04577		900	0.0019
902	-0.000239053		986	-0.000922286		902	0.000828987		1018	-0.04138		902	0.00114
904	-0.000760491		988	-0.000636861		904	0.00184		1020	-0.03819		904	-0.00080308
906	-0.00447		990	0.000249564		906	0.0019		1022	-0.03509		906	-0.00608
908	-0.01275		992	-0.000276011		908	0.000850419		1024	-0.0328		908	-0.01339
910	-0.02476		994	0.000188413		910	-0.00102		1026	-0.03028		910	-0.01952
912	-0.04138		996	0.000190838		912	-0.00088396		1028	-0.02751		912	-0.02536
914	-0.06165		998	-6.87368e-05		914	-0.00032015		1030	-0.02376		914	-0.03275
916	-0.08241		1000	0.000538688		916	-0.000681339		1032	-0.02078		916	-0.03947
918	-0.10367		1002	-0.000315685		918	-0.000897529		1034	-0.01808		918	-0.04664
920	-0.12547		1004	0.000162616		920	-0.000758718		1036	-0.0165		920	-0.05388
922	-0.14595		1006	-0.000588083		922	0.000766092		1038	-0.01514		922	-0.0613
924	-0.16325		1008	-0.00184		924	0.00233		1040	-0.01369		924	-0.06837
926	-0.17702		1010	-0.00169		926	0.00405		1042	-0.01182		926	-0.07064
928	-0.18715		1012	-0.00122		928	0.00373		1044	-0.01052		928	-0.07364
930	-0.19194		1014	-0.000564879		930	0.00396		1046	-0.00944		930	-0.07827
932	-0.19058		1016	-0.000563578		932	0.00448		1048	-0.00845		932	-0.08327
934	-0.18427		1018	-6.52775e-05		934	0.00294		1050	-0.00749		934	-0.08706
936	-0.17433		1020	-0.00104		936	0.000978766		1052	-0.00597		936	-0.09044
938	-0.16202		1022	-0.00206		938	-0.00105		1054	-0.00538		938	-0.09356
940	-0.14756		1024	-0.00551		940	-0.00346		1056	-0.00484		940	-0.09636
942	-0.13197		1026	-0.01295		942	-0.00622		1058	-0.0041		942	-0.09841
944	-0.1175		1028	-0.01736		944	-0.00816		1060	-0.00271		944	-0.09782
946	-0.10453		1030	-0.01864		946	-0.01003		1062	-0.00101		946	-0.09491
948	-0.09134		1032	-0.01875		948	-0.00901		1064	-0.000420455		948	-0.09174
950	-0.07928		1034	-0.0182		950	-0.00551		1066	0.000728034		950	-0.08718
952	-0.06937		1036	-0.01736		952	-0.0025		1068	0.00132		952	-0.08155
954	-0.06022		1038	-0.01631		954	0.000531424		1070	0.00157		954	-0.07445
956	-0.05209		1040	-0.01475		956	0.00294		1072	4.65032e-05		956	-0.06855
958	-0.04519		1042	-0.01222		958	0.00282		1074	-0.000979007		958	-0.06285
960	-0.03926		1044	-0.00695		960	0.00196		1076	-0.000299517		960	-0.05695
962	-0.03412		1046	0.00163		962	0.00158		1078	-0.000629028		962	-0.05202
964	-0.02837		1048	0.00761		964	4.59176e-05		1080	-0.000888538		964	-0.04711
966	-0.02446		1050	0.01007		966	-0.00393		1082	-0.000865049		966	-0.04414
968	-0.02124		1052	0.01115		968	-0.01178		1084	-0.00175		968	-0.0414
970	-0.01811		1054	0.01181		970	-0.0206		1086	-0.00107		970	-0.03821
972	-0.01591		1056	0.01212		972	-0.02989		1088	-0.00173		972	-0.03616
974	-0.01387		1058	0.01056		974	-0.04075		1090	-0.00179		974	-0.03385
976	-0.01212		1060	0.00836		976	-0.05389		1092	-0.00141		976	-0.03177
978	-0.01135		1062	0.00738		978	-0.06647		1094	-0.000966111		978	-0.03034
980	-0.00981		1064	0.00669		980	-0.07941		1096	-0.000342621		980	-0.02853
982	-0.00969		1066	0.00595		982	-0.09452		1098	-0.000447131		982	-0.02579
984	-0.00892		1068	0.00564		984	-0.1083		1100	-0.00167		984	-0.02371
986	-0.00792		1070	0.00452		986	-0.11843		1102	-0.00212		986	-0.02148
988	-0.00705		1072	0.00423		988	-0.12663		1104	-0.00144		988	-0.01929
990	-0.00632		1074	0.00387		990	-0.13218		1106	-0.000951173		990	-0.01594
992	-0.00622		1076	0.00297		992	-0.13312		1108	-0.000381683		992	-0.01415
994	-0.00605		1078	0.00307		994	-0.13352		1110	-0.000161194		994	-0.01445
996	-0.00473		1080	0.00264		996	-0.13255		1112	0.000320296		996	-0.01429
998	-0.00303		1082	0.00203		998	-0.12834		1114	0.000335677		998	-0.01427
1000	-0.00255		1084	0.00214		1000	-0.12079		1116	0.00143		1000	-0.01438
1002	-0.00289		1086	0.00286		1002	-0.11321		1118	0.00216		1002	-0.01336
1004	-0.00238		1088	0.00275		1004	-0.10574		1120	0.00157		1004	-0.01207
1006	-0.00208		1090	0.00219		1006	-0.09727		1122	0.00145		1006	-0.01208
1008	-0.00113		1092	0.00228		1008	-0.08819		1124	0.00186		1008	-0.01097
1010	-0.00104		1094	0.00207		1010	-0.07992		1126	0.00203		1010	-0.01044
1012	-0.000659002		1096	0.00136		1012	-0.07216		1128	0.0023		1012	-0.00961
1014	-0.000590574		1098	-0.0004621		1014	-0.06495		1130	0.00277		1014	-0.00845
1016	-0.000603146		1100	-0.00104		1016	-0.05926		1132	0.00263		1016	-0.00789
1018	-0.000894785		1102	-0.00149		1018	-0.05454		1134	0.00262		1018	-0.00806
1020	-0.000585647		1104	-0.000439588		1020	-0.04879		1136	0.00182		1020	-0.00738
1022	0.000287492		1106	9.35827e-05		1022	-0.04417		1138	0.00293		1022	-0.00692
1024	0.00022663		1108	-5.32466e-05		1024	-0.03972		1140	0.00403		1024	-0.00765
1026	0.000154768		1110	0.000914924		1026	-0.03577		1142	0.0046		1026	-0.00815
1028	0.000593907		1112	0.00165		1028	-0.03079		1144	0.00289		1028	-0.00693
1030	0.000201045		1114	0.000393266		1030	-0.02717		1146	0.00153		1030	-0.00653
1032	-8.78167e-05		1116	0.000819436		1032	-0.02214		1148	0.000836629		1032	-0.00649
1034	4.3216e-06		1118	0.000766607		1034	-0.01794		1150	-0.000114668		1034	-0.00681
1036	-0.00021854		1120	0.001		1036	-0.01606		1152	-0.00111		1036	-0.00693
1038	-0.000359402		1122	-0.000186052		1038	-0.01421		1154	-0.00175		1038	-0.00763
1040	-0.000524263		1124	-0.000237881		1040	-0.014		1156	-0.00109		1040	-0.00656
1042	0.000534875		1126	-0.00038671		1042	-0.01217		1158	-0.00169		1042	-0.00512
1044	0.000340013		1128	0.000139461		1044	-0.01203		1160	-0.00116		1044	-0.00312
1046	-0.000432849		1130	7.96312e-05		1046	-0.01075		1162	-0.00018645		1046	-0.00214
1048	-0.00019071		1132	0.000365294		1048	-0.01028		1164	0.000743817		1048	-0.000829169
1050	3.64281e-05		1134	0.000347672		1050	-0.01008		1166	0.0011		1050	0.000378168
1052	-0.000470434		1136	-0.00013595		1052	-0.00951		1168	0.000976359		1052	0.000118506
1054	-0.000128295		1138	-0.000118572		1054	-0.00865		1170	0.00060413		1054	-0.000154156
1056	-0.000714157		1140	6.38058e-05		1056	-0.0082		1172	0.000840901		1056	-0.000119818
1058	0.000515981		1142	5.51837e-05		1058	-0.008		1174	8.26719e-05		1058	-0.00197
1060	0.00081512		1144	-0.000215438		1060	-0.00732		1176	-0.00271		1060	-0.00299
1062	0.000937258		1146	0.000633939		1062	-0.00724		1178	-0.01142		1062	-0.00375
1064	0.000968396		1148	0.00101		1064	-0.00764		1180	-0.02409		1064	-0.00373
1066	5.20098e-05		1150	0.0012		1066	-0.00655		1182	-0.03963		1066	-0.00301
1068	5.27703e-05		1152	0.00169		1068	-0.00631		1184	-0.05568		1068	-0.00267
1070	0.000290531		1154	0.00163		1070	-0.00703		1186	-0.07207		1070	-0.00167
1072	-0.000781709		1156	0.00177		1072	-0.00744		1188	-0.08925		1072	-0.000601344
1074	-0.000588948		1158	0.00179		1074	-0.00714		1190	-0.10498		1074	-0.000394831
1076	-0.00105		1160	0.000878585		1076	-0.00623		1192	-0.12097		1076	-0.000984317
1078	-0.000392427		1162	0.000461963		1078	-0.00575		1194	-0.13411		1078	-0.000185803
1080	-0.000294667		1164	0.00138		1080	-0.00537		1196	-0.14368		1080	-0.00099529
1082	-2.9065e-06		1166	0.00194		1082	-0.00444		1198	-0.14908		1082	-0.00161
1084	0.000153854		1168	0.00164		1084	-0.00344		1200	-0.14819		1084	-0.000182262
1086	0.000649614		1170	0.00103		1086	-0.00284		1202	-0.14399		1086	0.000180251
1088	0.000541375		1172	4.28522e-05		1088	-0.00221		1204	-0.13676		1088	0.000362765
1090	0.000429135		1174	-0.00056177		1090	-0.00121		1206	-0.12776		1090	0.000555279
1092	0.000281896		1176	-0.00129		1092	-0.000380444		1208	-0.11887		1092	0.00153
1094	-0.000114344		1178	-0.00102		1094	0.00119		1210	-0.10943		1094	0.00262
1096	-0.000454583		1180	-0.00099132		1096	0.000869014		1212	-0.09921		1096	0.00288
1098	-0.000878823		1182	-0.00171		1098	0.000140743		1214	-0.08858		1098	0.00337
1100	-0.000563062		1184	-0.00115		1100	-0.000145528		1216	-0.08032		1100	0.00232
1102	-0.000247302		1186	-0.000958338		1102	0.000119383		1218	-0.07185		1102	0.000337361
1104	4.94586e-05		1188	-0.00105		1104	-0.000143109		1220	-0.06442		1104	0.000310874
1106	0.000166219		1190	-0.00162		1106	0.000371399		1222	-0.05733		1106	0.000751388
1108	0.00022098		1192	-0.00161		1108	0.000410907		1224	-0.05103		1108	0.000364902
1110	0.00078374		1194	-0.00278		1110	0.000585415		1226	-0.04649		1110	0.0016
1112	0.0008645		1196	-0.00214		1112	0.000825922		1228	-0.04266		1112	0.00315
1114	-0.000276739		1198	-0.00137		1114	0.00115		1230	-0.03798		1114	0.00272
1116	-0.00359		1200	-0.000424047		1116	0.00122		1232	-0.03475		1116	-0.000955685
1118	-0.01157		1202	-0.000350719		1118	0.00155		1234	-0.03232		1118	-0.00717
1120	-0.02342		1204	-0.00374		1120	0.00114		1236	-0.02943		1120	-0.01434
1122	-0.04016		1206	-0.01018		1122	0.000417461		1238	-0.02619		1122	-0.02107
1124	-0.06049		1208	-0.01531		1124	-0.000188031		1240	-0.02397		1124	-0.02793
1126	-0.08131		1210	-0.01658		1126	-0.00133		1242	-0.02066		1126	-0.03392
1128	-0.1031		1212	-0.0162		1128	-0.000805015		1244	-0.01886		1128	-0.04104
1130	-0.12442		1214	-0.01624		1130	-0.00115		1246	-0.01772		1130	-0.04785
1132	-0.14418		1216	-0.01506		1132	-0.000507		1248	-0.01668		1132	-0.05524
1134	-0.16235		1218	-0.01279		1134	-0.000388492		1250	-0.01521		1134	-0.0618
1136	-0.17511		1220	-0.01082		1136	0.000126016		1252	-0.01338		1136	-0.06518
1138	-0.18323		1222	-0.00968		1138	0.000432524		1254	-0.01153		1138	-0.06968
1140	-0.18793		1224	-0.00448		1140	0.000338031		1256	-0.00985		1140	-0.07502
1142	-0.18717		1226	0.00332		1142	0.000510539		1258	-0.00861		1142	-0.0802
1144	-0.18212		1228	0.00883		1144	-4.9953e-05		1260	-0.0086		1144	-0.08619
1146	-0.17289		1230	0.01092		1146	-0.000182445		1262	-0.00649		1146	-0.09088
1148	-0.16077		1232	0.01134		1148	0.000658063		1264	-0.00557		1148	-0.09345
1150	-0.14751		1234	0.01072		1150	0.00088257		1266	-0.00473		1150	-0.09564
1152	-0.13338		1236	0.0105		1152	0.000668058		1268	-0.00351		1152	-0.09636
1154	-0.11965		1238	0.00826		1154	-0.000128006		1270	-0.00323		1154	-0.09453
1156	-0.10685		1240	0.00708		1156	-0.00044207		1272	-0.00275		1156	-0.09213
1158	-0.09345		1242	0.00654		1158	-0.00118		1274	-0.00313		1158	-0.08912
1160	-0.08141		1244	0.00524		1160	-0.000482197		1276	-0.00388		1160	-0.08522
1162	-0.07105		1246	0.00265		1162	9.5739e-05		1278	-0.00517		1162	-0.08037
1164	-0.06208		1248	0.00186		1164	-0.000112325		1280	-0.00508		1164	-0.07469
1166	-0.05372		1250	0.00148		1166	-0.000904388		1282	-0.00369		1166	-0.06876
1168	-0.0471		1252	0.000637628		1168	-0.00151		1284	-0.0042		1168	-0.06307
1170	-0.04016		1254	0.000976864		1170	-0.000978516		1286	-0.0043		1170	-0.0584
1172	-0.03471		1256	0.0003501		1172	-0.00171		1288	-0.00266		1172	-0.05439
1174	-0.03024		1258	0.000363337		1174	-0.00381		1290	-0.00104		1174	-0.04923
1176	-0.02646		1260	0.000699573		1176	-0.00672		1292	-0.000702526		1176	-0.0446
1178	-0.02347		1262	5.74673e-05		1178	-0.01254		1294	-0.000432064		1178	-0.03935
1180	-0.02118		1264	-0.000162347		1180	-0.01987		1296	-0.000280601		1180	-0.03524
1182	-0.01884		1266	0.000650838		1182	-0.02775		1298	-0.000693138		1182	-0.0328
1184	-0.01663		1268	-0.000117976		1184	-0.03728		1300	-0.000357676		1184	-0.0301
1186	-0.01457		1270	-0.00163		1186	-0.04876		1302	0.000360787		1186	-0.0278
1188	-0.01248		1272	-0.00114		1188	-0.06082		1304	-8.37505e-05		1188	-0.02774
1190	-0.01117		1274	0.000179581		1190	-0.07434		1306	-0.00106		1190	-0.02727
1192	-0.00907		1276	0.000666766		1192	-0.08737		1308	-0.000988825		1192	-0.02691
1194	-0.00929		1278	0.00145		1194	-0.0979		1310	-0.000603363		1194	-0.0265
1196	-0.00773		1280	0.001		1196	-0.10547		1312	-0.0004569		1196	-0.02607
1198	-0.00697		1282	-0.000350677		1198	-0.11269		1314	0.000299563		1198	-0.02474
1200	-0.00716		1284	-0.000536491		1200	-0.11818		1316	0.000682981		1200	-0.02284
1202	-0.00666		1286	0.000992694		1202	-0.12118		1318	-0.000392365		1202	-0.02104
1204	-0.00577		1288	0.00256		1204	-0.12154		1320	-0.00062871		1204	-0.01919
1206	-0.00543		1290	0.00155		1206	-0.12037		1322	0.000475944		1206	-0.01559
1208	-0.00561		1292	0.000444251		1208	-0.11689		1324	0.000222599		1208	-0.01422
1210	-0.00446		1294	0.000651437		1210	-0.11128		1326	-0.000290747		1210	-0.01361
1212	-0.00416		1296	0.000831622		1212	-0.10561		1328	-0.000108092		1212	-0.0131
1214	-0.00493		1298	0.000787808		1214	-0.09945		1330	0.000122562		1214	-0.01248
1216	-0.00517		1300	0.000315993		1216	-0.09299		1332	0.000463216		1216	-0.01227
1218	-0.00388		1302	0.000485179		1218	-0.08527		1334	0.000514871		1218	-0.01168
1220	-0.0028		1304	0.00106		1220	-0.07818		1336	-4.74746e-05		1220	-0.01039
1222	-0.00267		1306	0.000798706		1222	-0.07157		1338	0.00024718		1222	-0.01051
1224	-0.0019		1308	0.00024606		1224	-0.06552		1340	0.000232834		1224	-0.01022
1226	-0.00135		1310	0.000244415		1226	-0.06008		1342	-0.000721511		1226	-0.00969
1228	-0.00219		1312	-0.000280231		1228	-0.05434		1344	-0.000878857		1228	-0.0101
1230	-0.00252		1314	0.000276123		1230	-0.0481		1346	-0.000166202		1230	-0.01096
1232	-0.00175		1316	0.000993478		1232	-0.04254		1348	0.000187452		1232	-0.01021
1234	-0.0018		1318	0.00138		1234	-0.03998		1350	4.21064e-05		1234	-0.00885
1236	-0.00197		1320	0.00154		1236	-0.03655		1352	0.000190761		1236	-0.00725
1238	-0.00233		1322	0.00113		1238	-0.03245		1354	0.00142		1238	-0.00557
1240	-0.00244		1324	5.18947e-05		1240	-0.02988		1356	0.00082407		1240	-0.00441
1242	-0.00203		1326	0.000360249		1242	-0.02785		1358	7.37242e-05		1242	-0.00379
1244	-0.00103		1328	-0.000146397		1244	-0.02498		1360	-0.000666621		1244	-0.00344
1246	-0.000833166		1330	0.000199958		1246	-0.02253		1362	-5.96693e-06		1246	-0.00208
1248	-0.000552776		1332	-0.000731688		1248	-0.02161		1364	0.000474688		1248	-0.000860209
1250	0.000683613		1334	-0.00122		1250	-0.0205		1366	0.000603481		1250	-0.000622808
1252	0.000336003		1336	-0.00111		1252	-0.01842		1368	-0.000266469		1252	-0.00125
1254	9.39289e-06		1338	-0.000920625		1254	-0.01713		1370	0.00063758		1254	-0.000783006
1256	0.000161783		1340	0.000477729		1256	-0.01634		1372	0.0014		1256	-0.00142
1258	0.000203172		1342	0.000341083		1258	-0.01644		1374	0.000414679		1258	-0.000847329
1260	-0.000186038		1344	-0.000314562		1260	-0.01614		1376	-0.000689272		1260	-0.000206668
1262	-0.000248345		1346	-0.000965208		1262	-0.01582		1378	0.000352778		1262	-4.10074e-05
1264	0.000335347		1348	-0.00108		1264	-0.01505		1380	0.00216		1264	-0.000172347
1266	6.80394e-05		1350	-0.000924842		1266	-0.01356		1382	0.00283		1266	2.43139e-05
1268	-5.62682e-05		1352	-0.000107352		1268	-0.01391		1384	0.0021		1268	-0.00124
1270	0.000291424		1354	0.000537138		1270	-0.01377		1386	-0.00124		1270	-0.00299
1272	0.000681117		1356	0.00128		1272	-0.01366		1388	-0.00852		1272	-0.00364
1274	0.000679809		1358	0.000972118		1274	-0.01364		1390	-0.01897		1274	-0.00429
1276	0.000547501		1360	-8.23917e-05		1276	-0.01286		1392	-0.03385		1276	-0.00351
1278	-0.000346806		1362	-0.000277902		1278	-0.0112		1394	-0.04954		1278	-0.00403
1280	0.000351886		1364	-0.000533412		1280	-0.00908		1396	-0.06503		1280	-0.00457
1282	0.001		1366	-0.000995922		1282	-0.00705		1398	-0.07937		1282	-0.00371
1284	0.000424271		1368	-0.00174		1284	-0.00745		1400	-0.09307		1284	-0.00293
1286	0.000607963		1370	-0.00148		1286	-0.00728		1402	-0.10872		1286	-0.00208
1288	0.000478656		1372	-0.00195		1288	-0.00705		1404	-0.12182		1288	-0.000811419
1290	0.000627348		1374	-0.0022		1290	-0.0075		1406	-0.13194		1290	0.00136
1292	0.00089304		1376	-0.000416472		1292	-0.00741		1408	-0.13817		1292	0.00378
1294	0.000321733		1378	0.000393018		1294	-0.00747		1410	-0.14024		1294	0.00465
1296	-0.000227575		1380	0.000983508		1296	-0.00671		1412	-0.13829		1296	0.00444
1298	0.000485117		1382	-0.000971002		1298	-0.00512		1414	-0.13128		1298	0.00342
1300	0.00034181		1384	-0.00537		1300	-0.00387		1416	-0.12278		1300	0.0012
1302	-0.000131498		1386	-0.01222		1302	-0.00279		1418	-0.11524		1302	-0.000179795
1304	-0.00136		1388	-0.0165		1304	-0.00202		1420	-0.10798		1304	-0.000456134
1306	-0.000644113		1390	-0.01799		1306	-0.00122		1422	-0.10012		1306	0.000299526
1308	0.00066812		1392	-0.01787		1308	-0.00128		1424	-0.09227		1308	0.000138856
1310	0.000433734		1394	-0.01684		1310	-0.000551974		1426	-0.08515		1310	0.00018832
1312	0.000647348		1396	-0.01502		1312	5.97617e-05		1428	-0.07858		1312	-8.21549e-06
1314	4.19625e-05		1398	-0.0148		1314	0.000335498		1430	-0.07266		1314	0.000610249
1316	-0.000952423		1400	-0.01215		1316	-3.17663e-05		1432	-0.06698		1316	0.00103
1318	0.000679191		1402	-0.00911		1318	-0.00239		1434	-0.06163		1318	0.000976177
1320	0.000458805		1404	-0.00364		1320	-0.00354		1436	-0.05614		1320	0.00108
1322	-5.75813e-05		1406	0.00445		1322	-0.00433		1438	-0.05145		1322	0.000851106
1324	0.000521033		1408	0.00929		1324	-0.00422		1440	-0.04731		1324	0.00022057
1326	-0.00201		1410	0.01093		1326	-0.00478		1442	-0.04355		1326	-0.00473
1328	-0.01137		1412	0.0112		1328	-0.00432		1444	-0.03941		1328	-0.00931
1330	-0.02287		1414	0.01073		1330	-0.00266		1446	-0.03694		1330	-0.01379
1332	-0.03737		1416	0.00987		1332	-0.000778878		1448	-0.03483		1332	-0.01823
1334	-0.05595		1418	0.00975		1334	0.0013		1450	-0.03236		1334	-0.02336
1336	-0.07648		1420	0.00838		1336	0.00106		1452	-0.02995		1336	-0.02909
1338	-0.09648		1422	0.00764		1338	0.00069833		1454	-0.0278		1338	-0.03456
1340	-0.11576		1424	0.00647		1340	0.00113		1456	-0.02526		1340	-0.04162
1342	-0.13423		1426	0.00631		1342	0.000451802		1458	-0.02354		1342	-0.04882
1344	-0.1505		1428	0.00534		1344	0.000156538		1460	-0.02211		1344	-0.05449
1346	-0.16345		1430	0.00414		1346	-0.000903726		1462	-0.01997		1346	-0.05726
1348	-0.1713		1432	0.00423		1348	-0.00087899		1464	-0.01821		1348	-0.06062
1350	-0.17631		1434	0.0041		1350	-7.22541e-05		1466	-0.01553		1350	-0.06457
1352	-0.17864		1436	0.00365		1352	0.000607038		1468	-0.01416		1352	-0.06919
1354	-0.17623		1438	0.0036		1354	0.00123		1470	-0.01336		1354	-0.07418
1356	-0.1698		1440	0.00306		1356	-2.02028e-05		1472	-0.01321		1356	-0.07808
1358	-0.15973		1442	0.00191		1358	-0.0019		1474	-0.01286		1358	-0.08257
1360	-0.14822		1444	0.00183		1360	-0.00296		1476	-0.01281		1360	-0.08495
1362	-0.13542		1446	0.00128		1362	-0.00451		1478	-0.01187		1362	-0.08674
1364	-0.12226		1448	0.00109		1364	-0.006		1480	-0.01128		1364	-0.08812
1366	-0.10916		1450	0.0018		1366	-0.00698		1482	-0.01088		1366	-0.08888
1368	-0.0971		1452	0.00215		1368	-0.00902		1484	-0.01037		1368	-0.08838
1370	-0.08521		1454	0.00175		1370	-0.00979		1486	-0.01001		1370	-0.08669
1372	-0.07487		1456	0.00153		1372	-0.0111		1488	-0.00947		1372	-0.08364
1374	-0.06629		1458	0.000479313		1374	-0.01039		1490	-0.00814		1374	-0.07917
1376	-0.05688		1460	0.00109		1376	-0.0091		1492	-0.00731		1376	-0.0744
1378	-0.0492		1462	0.00273		1378	-0.00817		1494	-0.00759		1378	-0.06857
1380	-0.04266		1464	0.00158		1380	-0.00729		1496	-0.00687		1380	-0.06314
1382	-0.03749		1466	0.00113		1382	-0.00783		1498	-0.00621		1382	-0.05811
1384	-0.03236		1468	-0.000429844		1384	-0.00924		1500	-0.0042		1384	-0.05492
1386	-0.02806		1470	-0.00135		1386	-0.01359		1502	-0.00312		1386	-0.0502
1388	-0.02429		1472	-0.0012		1388	-0.01857		1504	-0.00226		1388	-0.04513
1390	-0.02125		1474	0.000207663		1390	-0.02417		1506	-0.0029		1390	-0.04034
1392	-0.01877		1476	0.000204831		1392	-0.03125		1508	-0.00326		1392	-0.0357
1394	-0.01656		1478	-9.6e-05		1394	-0.03997		1510	-0.0042		1394	-0.03128
1396	-0.01403		1480	0.000638169		1396	-0.0491		1512	-0.00363		1396	-0.02873
1398	-0.0126		1482	0.000881337		1398	-0.0586		1514	-0.00332		1398	-0.02729
1400	-0.01074		1484	1.45061e-05		1400	-0.06882		1516	-0.00369		1400	-0.02427
1402	-0.00883		1486	0.000779675		1402	-0.07915		1518	-0.00364		1402	-0.02176
1404	-0.00813		1488	0.000580844		1404	-0.08917		1520	-0.00286		1404	-0.01887
1406	-0.00809		1490	0.000938012		1406	-0.09572		1522	-0.00184		1406	-0.0174
1408	-0.00766		1492	0.000631181		1408	-0.10197		1524	-0.0024		1408	-0.0179
1410	-0.00656		1494	0.00046835		1410	-0.10669		1526	-0.00258		1410	-0.0178
1412	-0.00577		1496	0.000410518		1412	-0.10893		1528	-0.00233		1412	-0.01836
1414	-0.00463		1498	0.00101		1414	-0.11026		1530	-0.00175		1414	-0.01777
1416	-0.00531		1500	0.00186		1416	-0.1096		1532	-0.000971983		1416	-0.01756
1418	-0.004		1502	0.00194		1418	-0.107		1534	-0.00129		1418	-0.01719
1420	-0.00338		1504	0.00243		1420	-0.10344		1536	-0.00214		1420	-0.01525
1422	-0.00231		1506	0.000689362		1422	-0.09757		1538	-0.00159		1422	-0.01498
1424	-0.002		1508	0.000354531		1424	-0.09033		1540	-0.00146		1424	-0.01413
1426	-0.00168		1510	0.000753699		1426	-0.08215		1542	-0.00115		1426	-0.01091
1428	-0.00171		1512	0.00142		1428	-0.0748		1544	-0.000463992		1428	-0.00977
1430	-0.00087819		1514	0.000951037		1430	-0.06889		1546	-0.000698827		1430	-0.01027
1432	-0.000748963		1516	-0.000332795		1432	-0.06267		1548	-0.00179		1432	-0.01126
1434	-0.000194736		1518	-0.000768626		1434	-0.0566		1550	-0.00202		1434	-0.01195
1436	-0.00188		1520	-0.000305457		1436	-0.05102		1552	-0.00209		1436	-0.01167
1438	-0.00188		1522	-0.000177923		1438	-0.04588		1554	-0.00171		1438	-0.01067
1440	-0.00142		1524	-0.000588156		1440	-0.04108		1556	-0.00126		1440	-0.00907
1442	-0.000377828		1526	-0.000783388		1442	-0.0375		1558	-0.000409835		1442	-0.00896
1444	-0.00156		1528	-0.000885621		1444	-0.03446		1560	0.00013433		1444	-0.00865
1446	-0.0014		1530	-0.000749853		1446	-0.03087		1562	0.000706495		1446	-0.00876
1448	-0.0012		1532	-0.00156		1448	-0.02767		1564	0.000939661		1448	-0.00865
1450	-0.00167		1534	-0.00186		1450	-0.0262		1566	0.00169		1450	-0.00829
1452	-0.00174		1536	-0.00131		1452	-0.02493		1568	0.002		1452	-0.00739
1454	-0.000533256		1538	-0.00135		1454	-0.02393		1570	0.00107		1454	-0.00747
1456	0.000380134		1540	-0.00194		1456	-0.02227		1572	0.000414584		1456	-0.0064
1458	0.000290524		1542	-0.00142		1458	-0.02107		1574	4.80963e-05		1458	-0.00387
1460	0.000836914		1544	-0.00139		1460	-0.01977		1576	-0.000777391		1460	-0.00243
1462	0.00129		1546	-0.00208		1462	-0.01815		1578	-0.0014		1462	-0.00232
1464	0.00182		1548	-0.000856947		1464	-0.01628		1580	-0.00129		1464	-0.0025
1466	0.00173		1550	-0.00027918		1466	-0.01406		1582	0.000470147		1466	-0.00184
1468	0.00204		1552	-9.94125e-05		1468	-0.01259		1584	0.00087666		1468	-0.00143
1470	0.00183		1554	0.000338355		1470	-0.01205		1586	0.000353173		1470	-0.00191
1472	0.00146		1556	-0.000125878		1472	-0.01092		1588	0.00136		1472	-0.00233
1474	0.000737644		1558	-0.00037711		1474	-0.01113		1590	0.00224		1474	-0.00167
1476	0.000868034		1560	4.66569e-05		1476	-0.01063		1592	0.00242		1476	-0.00142
1478	0.000602424		1562	-0.00198		1478	-0.00879		1594	0.00192		1478	-0.00147
1480	0.000644814		1564	-0.00671		1480	-0.00823		1596	-0.00135		1480	-0.00107
1482	4.32038e-05		1566	-0.01313		1482	-0.00704		1598	-0.00697		1482	-0.000632979
1484	0.000572594		1568	-0.01805		1484	-0.00598		1600	-0.01761		1484	-0.000256122
1486	0.00101		1570	-0.02008		1486	-0.00569		1602	-0.03067		1486	0.0012
1488	-0.000193626		1572	-0.01931		1488	-0.00536		1604	-0.04594		1488	0.000294591
1490	-0.000393236		1574	-0.01781		1490	-0.00578		1606	-0.06227		1490	-8.85522e-05
1492	0.000334154		1576	-0.01565		1492	-0.0068		1608	-0.07696		1492	-0.000214695
1494	0.000343544		1578	-0.01409		1494	-0.00726		1610	-0.09333		1494	-0.000751839
1496	-7.40664e-05		1580	-0.01137		1496	-0.00561		1612	-0.10906		1496	0.0013
1498	-0.000410676		1582	-0.00866		1498	-0.00528		1614	-0.12151		1498	0.000303875
1500	-0.000971287		1584	-0.00374		1500	-0.00632		1616	-0.13193		1500	0.000433107
1502	-0.000411953		1586	0.00401		1502	-0.0072		1618	-0.13934		1502	0.000900658
1504	-7.83263e-05		1588	0.00944		1504	-0.00802		1620	-0.14269		1504	0.0012
1506	-0.0004887		1590	0.01197		1506	-0.00696		1622	-0.14247		1506	0.00129
1508	0.000324927		1592	0.01132		1508	-0.00566		1624	-0.13793		1508	0.00121
1510	0.00108		1594	0.01164		1510	-0.00559		1626	-0.13075		1510	0.00114
1512	0.00227		1596	0.01214		1512	-0.00499		1628	-0.12152		1512	0.00113
1514	0.00247		1598	0.01169		1514	-0.00471		1630	-0.11139		1514	0.0012
1516	0.00183		1600	0.01049		1516	-0.00528		1632	-0.10198		1516	0.000207513
1518	0.00111		1602	0.00973		1518	-0.00475		1634	-0.09356		1518	2.10639e-05
1520	0.000935686		1604	0.00795		1520	-0.0038		1636	-0.08568		1520	-0.000680385
1522	0.000752313		1606	0.00633		1522	-0.00456		1638	-0.07655		1522	-0.000705835
1524	0.000168939		1608	0.00314		1524	-0.004		1640	-0.06813		1524	-0.00123
1526	0.000833566		1610	0.00276		1526	-0.0025		1642	-0.06268		1526	-0.00291
1528	-5.68077e-05		1612	0.00342		1528	-0.00192		1644	-0.05757		1528	-0.00297
1530	-0.000257181		1614	0.00204		1530	-0.00274		1646	-0.05166		1530	-0.00314
1532	0.000343445		1616	0.00176		1532	-0.0026		1648	-0.04694		1532	-0.00369
1534	0.000384072		1618	0.00145		1534	-0.00286		1650	-0.04309		1534	-0.00437
1536	-0.00256		1620	0.00173		1536	-0.00426		1652	-0.03914		1536	-0.00915
1538	-0.00997		1622	0.00122		1538	-0.00463		1654	-0.03442		1538	-0.01363
1540	-0.01925		1624	7.47451e-05		1540	-0.00477		1656	-0.03159		1540	-0.01595
1542	-0.03176		1626	-0.00146		1542	-0.00506		1658	-0.02924		1542	-0.01867
1544	-0.04746		1628	-0.00169		1544	-0.00411		1660	-0.0271		1544	-0.02251
1546	-0.0648		1630	-0.00236		1546	-0.00142		1662	-0.02479		1546	-0.02629
1548	-0.08193		1632	-0.00168		1548	-0.000201991		1664	-0.02287		1548	-0.03004
1550	-0.09943		1634	-0.00145		1550	-0.000525656		1666	-0.02105		1550	-0.03412
1552	-0.11694		1636	-0.000372289		1552	-0.000671301		1668	-0.01983		1552	-0.03924
1554	-0.1332		1638	-0.000205794		1554	0.000174424		1670	-0.01874		1554	-0.0444
1556	-0.14539		1640	0.0002897		1556	0.000264149		1672	-0.01845		1556	-0.04616
1558	-0.15394		1642	0.00134		1558	0.0012		1674	-0.01714		1558	-0.04823
1560	-0.16009		1644	0.00153		1560	0.000631599		1676	-0.01595		1560	-0.052
1562	-0.16379		1646	0.00218		1562	7.33238e-05		1678	-0.0145		1562	-0.05582
1564	-0.16462		1648	0.00202		1564	0.000488049		1680	-0.01299		1564	-0.06115
1566	-0.16165		1650	0.00234		1566	-0.000197226		1682	-0.0115		1566	-0.06739
1568	-0.15673		1652	0.00306		1568	0.000155499		1684	-0.00986		1568	-0.07171
1570	-0.14916		1654	0.00293		1570	0.000254224		1686	-0.00679		1570	-0.07609
1572	-0.13907		1656	0.00173		1572	0.000267949		1688	-0.00578		1572	-0.07999
1574	-0.12883		1658	0.000390653		1574	0.000376674		1690	-0.00537		1574	-0.08299
1576	-0.11965		1660	-0.000316996		1576	0.000341399		1692	-0.00445		1576	-0.08412
1578	-0.10849		1662	-0.000199646		1578	0.000300124		1694	-0.00308		1578	-0.0839
1580	-0.09883		1664	0.000597705		1580	-0.000107151		1696	-0.00269		1580	-0.08147
1582	-0.08873		1666	-0.000231944		1582	0.000249574		1698	-0.00314		1582	-0.07829
1584	-0.07919		1668	0.000415407		1584	0.0016		1700	-0.00331		1584	-0.07479
1586	-0.06999		1670	0.000800758		1586	0.00293		1702	-0.00298		1586	-0.06978
1588	-0.06243		1672	0.000177109		1588	0.00277		1704	-0.00265		1588	-0.0654
1590	-0.05494		1674	9.346e-05		1590	0.00172		1706	-0.00207		1590	-0.06037
1592	-0.04876		1676	0.00155		1592	8.81996e-05		1708	-0.00266		1592	-0.05543
1594	-0.04318		1678	0.00284		1594	-0.00245		1710	-0.00321		1594	-0.05287
1596	-0.03882		1680	0.00248		1596	-0.00614		1712	-0.00373		1596	-0.05146
1598	-0.03398		1682	0.00209		1598	-0.01156		1714	-0.00325		1598	-0.04785
1600	-0.03048		1684	0.0025		1600	-0.01719		1716	-0.00254		1600	-0.04438
1602	-0.02764		1686	0.0018		1602	-0.0245		1718	-0.00213		1602	-0.04189
1604	-0.02368		1688	0.0017		1604	-0.03338		1720	-0.00258		1604	-0.03936
1606	-0.02064		1690	0.000672267		1606	-0.04308		1722	-0.003		1606	-0.0364
1608	-0.01965		1692	-0.000129382		1608	-0.05287		1724	-0.0029		1608	-0.03402
1610	-0.01785		1694	-5.70309e-05		1610	-0.06197		1726	-0.00317		1610	-0.03136
1612	-0.01568		1696	-0.000996768		1612	-0.07238		1728	-0.00246		1612	-0.03019
1614	-0.01315		1698	-0.00145		1614	-0.08111		1730	-0.00144		1614	-0.02941
1616	-0.01277		1700	-0.000512019		1616	-0.08723		1732	-0.00149		1616	-0.02736
1618	-0.01175		1702	-0.000135644		1618	-0.09269		1734	-0.00103		1618	-0.02586
1620	-0.01059		1704	-0.00059227		1620	-0.09735		1736	-0.000420491		1620	-0.02485
1622	-0.00968		1706	9.81049e-05		1622	-0.10137		1738	-0.00102		1622	-0.0233
1624	-0.00887		1708	0.00155		1624	-0.10243		1740	-0.0012		1624	-0.02149
1626	-0.00735		1710	0.00153		1626	-0.10312		1742	-0.0012		1626	-0.01959
1628	-0.00604		1712	0.00162		1628	-0.10298		1744	-0.00108		1628	-0.01852
1630	-0.00644		1714	0.00149		1630	-0.10151		1746	-0.000887762		1630	-0.01788
1632	-0.00615		1716	0.000919978		1632	-0.09791		1748	-0.000782816		1632	-0.01776
1634	-0.0059		1718	0.000411352		1634	-0.09454		1750	-0.00087787		1634	-0.01743
1636	-0.00517		1720	-0.000469273		1636	-0.09041		1752	-0.00149		1636	-0.01719
1638	-0.00481		1722	-0.00124		1638	-0.08522		1754	-0.00118		1638	-0.0167
1640	-0.00409		1724	-0.00114		1640	-0.07998		1756	-0.000313032		1640	-0.01528
1642	-0.00349		1726	-0.00236		1642	-0.07392		1758	-0.000116086		1642	-0.01449
1644	-0.00361		1728	-0.00265		1644	-0.0678		1760	-0.00042514		1644	-0.01435
1646	-0.00449		1730	-0.00221		1646	-0.06235		1762	-0.000704195		1646	-0.01234
1648	-0.00418		1732	-0.0023		1648	-0.05689		1764	-0.00149		1648	-0.01048
1650	-0.00389		1734	-0.002		1650	-0.05123		1766	-0.000371303		1650	-0.00837
1652	-0.00354		1736	-0.00335		1652	-0.04621		1768	-0.000769357		1652	-0.00689
1654	-0.00314		1738	-0.00411		1654	-0.04131		1770	-0.00154		1654	-0.00689
1656	-0.00248		1740	-0.0037		1656	-0.03627		1772	0.00041497		1656	-0.00798
1658	-0.00239		1742	-0.00397		1658	-0.03279		1774	0.00127		1658	-0.00792
1660	-0.00134		1744	-0.00721		1660	-0.03037		1776	0.00145		1660	-0.00725
1662	-0.00162		1746	-0.01261		1662	-0.02905		1778	0.0015		1662	-0.00591
1664	-0.00135		1748	-0.01733		1664	-0.02841		1780	0.00205		1664	-0.00436
1666	-0.0018		1750	-0.01937		1666	-0.02743		1782	0.00202		1666	-0.00579
1668	-0.00143		1752	-0.01919		1668	-0.0256		1784	0.00132		1668	-0.00665
1670	-0.00105		1754	-0.01819		1670	-0.02353		1786	0.000774808		1670	-0.00572
1672	3.05539e-06		1756	-0.01739		1672	-0.02274		1788	0.00174		1672	-0.00491
1674	0.000182265		1758	-0.01715		1674	-0.02251		1790	0.000494761		1674	-0.00493
1676	-0.000227525		1760	-0.0156		1676	-0.01994		1792	-0.000324262		1676	-0.00413
1678	-0.000707315		1762	-0.01362		1678	-0.01778		1794	-0.000485285		1678	-0.00441
1680	-6.81046e-05		1764	-0.00884		1680	-0.01655		1796	8.96915e-05		1680	-0.00588
1682	5.11054e-05		1766	-0.00023638		1682	-0.01604		1798	0.000618668		1682	-0.00603
1684	0.000405315		1768	0.00501		1684	-0.01499		1800	0.000814645		1684	-0.00715
1686	0.000150525		1770	0.00742		1686	-0.01288		1802	0.000895622		1686	-0.00864
1688	0.000152735		1772	0.0076		1688	-0.01162		1804	0.000327599		1688	-0.00929
1690	0.000268945		1774	0.00771		1690	-0.01163		1806	-0.00252		1690	-0.00884
1692	0.000124155		1776	0.00763		1692	-0.01085		1808	-0.00791		1692	-0.00796
1694	-3.96345e-05		1778	0.00586		1694	-0.00955		1810	-0.0173		1694	-0.00776
1696	4.72316e-05		1780	0.00445		1696	-0.00906		1812	-0.02853		1696	-0.00676
1698	-0.000605453		1782	0.00313		1698	-0.00654		1814	-0.04129		1698	-0.00474
1700	-0.000985138		1784	0.00177		1700	-0.0054		1816	-0.05648		1700	-0.00264
1702	-0.000779823		1786	0.00161		1702	-0.00265		1818	-0.07237		1702	-0.00186
1704	-0.000313507		1788	0.00247		1704	-0.00121		1820	-0.08693		1704	-0.00122
1706	-0.000241192		1790	0.00336		1706	-0.000243164		1822	-0.1008		1706	-0.000473048
1708	-0.000440877		1792	0.00421		1708	0.000289625		1824	-0.1136		1708	0.000546413
1710	-0.000859562		1794	0.00441		1710	-0.000564585		1826	-0.12386		1710	0.00209
1712	-0.000153246		1796	0.00522		1712	9.20475e-06		1828	-0.13276		1712	0.00283
1714	-0.000161931		1798	0.00413		1714	-0.000394006		1830	-0.13882		1714	0.00231
1716	-0.00157		1800	0.00333		1716	-0.00195		1832	-0.13985		1716	0.0022
1718	-0.00124		1802	0.00219		1718	-0.00222		1834	-0.13727		1718	0.000894719
1720	0.000179015		1804	0.00163		1720	-0.00249		1836	-0.13233		1720	2.01801e-05
1722	2.03299e-05		1806	0.00126		1722	-0.00333		1838	-0.12654		1722	-0.000520359
1724	-0.000348355		1808	0.000121013		1724	-0.00393		1840	-0.11928		1724	-0.0017
1726	8.49604e-05		1810	7.82489e-05		1726	-0.00565		1842	-0.1104		1726	-0.00143
1728	0.000854276		1812	-0.000681515		1728	-0.00537		1844	-0.10132		1728	-0.00237
1730	-0.000123409		1814	-0.00119		1730	-0.00552		1846	-0.09269		1730	-0.00381
1732	-0.000406094		1816	0.000811958		1732	-0.00643		1848	-0.08486		1732	-0.00402
1734	-0.0012		1818	-0.000307806		1734	-0.00644		1850	-0.07597		1734	-0.00435
1736	-0.000255463		1820	9.64299e-05		1736	-0.00605		1852	-0.06953		1736	-0.00471
1738	0.000381852		1822	-0.000810334		1738	-0.00556		1854	-0.06352		1738	-0.00539
1740	1.91672e-05		1824	-0.00101		1740	-0.00499		1856	-0.05859		1740	-0.00557
1742	-0.000762518		1826	-0.000763462		1742	-0.00289		1858	-0.05394		1742	-0.00523
1744	-0.0012		1828	-0.000565775		1744	-0.00341		1860	-0.04991		1744	-0.00503
1746	-0.0034		1830	-0.000156089		1746	-0.00321		1862	-0.04574		1746	-0.00942
1748	-0.00973		1832	0.000407597		1748	-0.00301		1864	-0.04192		1748	-0.01479
1750	-0.01886		1834	0.00118		1750	-0.00231		1866	-0.03856		1750	-0.01885
1752	-0.02874		1836	0.00122		1752	-0.00126		1868	-0.03496		1752	-0.02087
1754	-0.04142		1838	0.0013		1754	-0.00149		1870	-0.03132		1754	-0.02229
1756	-0.05627		1840	0.00195		1756	-0.00175		1872	-0.02888		1756	-0.02437
1758	-0.07181		1842	0.00101		1758	-0.00183		1874	-0.02687		1758	-0.02725
1760	-0.08729		1844	0.00193		1760	-0.00156		1876	-0.02457		1760	-0.03099
1762	-0.10122		1846	0.00226		1762	-0.00264		1878	-0.02278		1762	-0.03616
1764	-0.11611		1848	0.00106		1764	-0.00246		1880	-0.02116		1764	-0.04111
1766	-0.12658		1850	-0.000669228		1766	-0.00167		1882	-0.0196		1766	-0.0427
1768	-0.1337		1852	-0.00174		1768	-0.00145		1884	-0.01876		1768	-0.04496
1770	-0.13887		1854	-0.00244		1770	-0.00139		1886	-0.01798		1770	-0.04984
1772	-0.14314		1856	-0.00171		1772	-0.00111		1888	-0.01637		1772	-0.05411
1774	-0.14477		1858	-0.00224		1774	-0.000938075		1890	-0.01493		1774	-0.05868
1776	-0.14343		1860	-0.0019		1776	-0.000508555		1892	-0.01271		1776	-0.06358
1778	-0.1413		1862	-0.00243		1778	0.000313964		1894	-0.01194		1778	-0.0686
1780	-0.13704		1864	-0.00139		1780	0.000672483		1896	-0.01153		1780	-0.07352
1782	-0.12961		1866	-0.00139		1782	-0.000562998		1898	-0.01009		1782	-0.07723
1784	-0.12175		1868	-0.00135		1784	-0.000236479		1900	-0.01008		1784	-0.07977
1786	-0.11512		1870	-0.00129		1786	0.00023604		1902	-0.01037		1786	-0.08083
1788	-0.10705		1872	-0.002		1788	-0.000473441		1904	-0.00914		1788	-0.08059
1790	-0.09877		1874	-0.00209		1790	-0.00108		1906	-0.00892		1790	-0.08009
1792	-0.09054		1876	-0.00147		1792	-0.00183		1908	-0.00839		1792	-0.07869
1794	-0.08389		1878	-0.000243361		1794	-0.00301		1910	-0.00791		1794	-0.07685
1796	-0.07618		1880	-0.00114		1796	-0.00438		1912	-0.00755		1796	-0.07385
1798	-0.06812		1882	-0.000897343		1798	-0.00381		1914	-0.0069		1798	-0.07112
1800	-0.06127		1884	0.000760666		1800	-0.00293		1916	-0.00606		1800	-0.06717
1802	-0.05609		1886	-0.000611325		1802	-0.00321		1918	-0.00659		1802	-0.06241
1804	-0.05		1888	-0.000152316		1804	-0.00501		1920	-0.00652		1804	-0.05851
1806	-0.0451		1890	0.000638693		1806	-0.0073		1922	-0.00624		1806	-0.054
1808	-0.03997		1892	-0.000289298		1808	-0.01044		1924	-0.00605		1808	-0.05014
1810	-0.03557		1894	-0.000777289		1810	-0.01516		1926	-0.00487		1810	-0.04552
1812	-0.03265		1896	-0.000612279		1812	-0.0221		1928	-0.00446		1812	-0.04126
1814	-0.0288		1898	-0.00041027		1814	-0.02778		1930	-0.00407		1814	-0.0379
1816	-0.02513		1900	0.000742739		1816	-0.03414		1932	-0.00414		1816	-0.0353
1818	-0.02296		1902	0.000617748		1818	-0.04195		1934	-0.00365		1818	-0.03304
1820	-0.01983		1904	-0.000150243		1820	-0.04971		1936	-0.00311		1820	-0.03117
1822	-0.01843		1906	-0.000441234		1822	-0.05744		1938	-0.00355		1822	-0.02908
1824	-0.01711		1908	0.000173775		1824	-0.06439		1940	-0.0035		1824	-0.02707
1826	-0.01546		1910	0.000128784		1826	-0.06971		1942	-0.00202		1826	-0.02586
1828	-0.01344		1912	-0.000351207		1828	-0.07454		1944	-0.00279		1828	-0.02471
1830	-0.01209		1914	-9.99997e-05		1830	-0.08022		1946	-0.0035		1830	-0.02376
1832	-0.01141		1916	4.37903e-05		1832	-0.08451		1948	-0.00312		1832	-0.02313
1834	-0.01066		1918	-1.04197e-05		1834	-0.08686		1950	-0.00253		1834	-0.02336
1836	-0.0091		1920	-2.86296e-05		1836	-0.08723		1952	-0.00247		1836	-0.02167
1838	-0.00809		1922	-0.00013284		1838	-0.08672		1954	-0.00153		1838	-0.02126
1840	-0.00749		1924	-0.00353		1840	-0.08527		1956	-0.000591401		1840	-0.02095
1842	-0.0068		1926	-0.00899		1842	-0.08294		1958	-0.000356356		1842	-0.02115
1844	-0.00626		1928	-0.01365		1844	-0.08008		1960	-0.00083131		1844	-0.02154
1846	-0.0058		1930	-0.01553		1846	-0.0766		1962	-0.00185		1846	-0.02074
1848	-0.00558		1932	-0.01559		1848	-0.07246		1964	-0.00159		1848	-0.02086
1850	-0.00469		1934	-0.01562		1850	-0.068		1966	-0.00212		1850	-0.02081
1852	-0.00476		1936	-0.01371		1852	-0.06406		1968	-0.00196		1852	-0.02023
1854	-0.00521		1938	-0.0119		1854	-0.0592		1970	-0.00168		1854	-0.01872
1856	-0.00383		1940	-0.01107		1856	-0.05553		1972	-0.00166		1856	-0.01833
1858	-0.00284		1942	-0.00939		1858	-0.05107		1974	-0.00192		1858	-0.01672
1860	-0.00258		1944	-0.00373		1860	-0.04637		1976	-0.0025		1860	-0.01564
1862	-0.00291		1946	0.00384		1862	-0.04282		1978	-0.00254		1862	-0.01426
1864	-0.00202		1948	0.00868		1864	-0.03903		1980	-0.00247		1864	-0.01252
1866	-0.00123		1950	0.0123		1866	-0.03628		1982	-0.00141		1866	-0.01131
1868	-0.00108		1952	0.0141		1868	-0.03394		1984	-0.000886396		1868	-0.01114
1870	-0.00102		1954	0.01403		1870	-0.03166		1986	-0.000225692		1870	-0.01016
1872	0.000147158		1956	0.0117		1872	-0.03013		1988	0.000290012		1872	-0.00958
1874	-0.000309244		1958	0.01035		1874	-0.0267		1990	0.000490715		1874	-0.00888
1876	-0.00125		1960	0.00774		1876	-0.02381		1992	0.00105		1876	-0.00816
1878	-0.00191		1962	0.0052		1878	-0.02119		1994	0.00109		1878	-0.00576
1880	-0.00175		1964	0.00424		1880	-0.01988		1996	0.000726827		1880	-0.00416
1882	-0.00259		1966	0.00357		1882	-0.01905		1998	0.00022153		1882	-0.0033
1884	-0.00219		1968	0.00406		1884	-0.0182		2000	-0.000158766		1884	-0.00299
1886	-0.00133		1970	0.00406		1886	-0.01803		2002	-0.00113		1886	-0.00403
1888	-0.00106		1972	0.00458		1888	-0.01735		2004	-0.000909358		1888	-0.00374
1890	-0.000855325		1974	0.00403		1890	-0.01702		2006	-0.000343655		1890	-0.00339
1892	-0.000420858		1976	0.00313		1892	-0.01765		2008	0.000586049		1892	-0.00409
1894	-0.00094039		1978	0.00263		1894	-0.01662		2010	0.000773753		1894	-0.0048
1896	-0.00147		1980	0.0021		1896	-0.01569		2012	0.00144		1896	-0.00473
1898	-0.00125		1982	0.00123		1898	-0.0147		2014	0.00073616		1898	-0.00415
1900	1.10124e-05		1984	0.00111		1900	-0.01364		2016	-0.00186		1900	-0.00581
1902	-0.00020452		1986	0.00102		1902	-0.01332		2018	-0.0069		1902	-0.00535
1904	-6.10526e-05		1988	0.000995688		1904	-0.01353		2020	-0.01464		1904	-0.00614
1906	-0.000253585		1990	0.000241559		1906	-0.01268		2022	-0.02474		1906	-0.00658
1908	-0.000768118		1992	-0.00107		1908	-0.01179		2024	-0.03639		1908	-0.00672
1910	-0.00062165		1994	-0.000641699		1910	-0.01203		2026	-0.04921		1910	-0.00704
1912	3.88174e-05		1996	-0.000105828		1912	-0.01166		2028	-0.06317		1912	-0.00659
1914	-0.000213715		1998	-0.000706956		1914	-0.0114		2030	-0.07734		1914	-0.00514
1916	0.000266752		2000	8.97035e-05		1916	-0.01072		2032	-0.09087		1916	-0.00373
1918	0.00056422		2002	0.000383435		1918	-0.01008		2034	-0.10483		1918	-0.00246
1920	0.000809687		2004	0.000181166		1920	-0.01087		2036	-0.11497		1920	-0.00201
1922	0.000528155		2006	-0.00112		1922	-0.01185		2038	-0.12119		1922	-0.00114
1924	0.00146		2008	-0.00173		1924	-0.0118		2040	-0.1267		1924	-0.000307313
1926	0.00053209		2010	-0.00224		1926	-0.01036		2042	-0.1293		1926	0.000302769
1928	0.000434557		2012	-0.00248		1928	-0.00868		2044	-0.12957		1928	0.0019
1930	-0.000137975		2014	-0.00143		1930	-0.00712		2046	-0.12778		1930	0.00237
1932	-0.000369508		2016	-0.00126		1932	-0.00687		2048	-0.12437		1932	0.00236
1934	4.99599e-05		2018	-0.000626715		1934	-0.00669		2050	-0.11792		1934	0.00174
1936	-0.000609726		2020	-0.000121984		1936	-0.00653		2052	-0.11006		1936	0.000547083
1938	7.29908e-05		2022	0.000393747		1938	-0.00599		2054	-0.10153		1938	0.000169288
1940	0.000590707		2024	0.00124		1940	-0.00472		2056	-0.09353		1940	0.000137494
1942	-2.57652e-06		2026	0.00061321		1942	-0.00456		2058	-0.08549		1942	-0.000759301
1944	-0.00042086		2028	0.00104		1944	-0.00301		2060	-0.07819		1944	-0.000824096
1946	-0.000300144		2030	0.00178		1946	-0.00253		2062	-0.0704		1946	2.31099e-05
1948	-0.000516428		2032	0.00235		1948	-0.00324		2064	-0.06344		1948	-0.000176685
1950	-0.000770711		2034	0.00382		1950	-0.00366		2066	-0.05649		1950	5.95208e-05
1952	-0.000203995		2036	0.00183		1952	-0.00439		2068	-0.05086		1952	-6.02738e-05
1954	-0.00101		2038	0.000697597		1954	-0.00516		2070	-0.04585		1954	-0.00128
1956	-0.00379		2040	-0.000724672		1956	-0.00442		2072	-0.04153		1956	-0.00538
1958	-0.0091		2042	-0.00033394		1958	-0.00306		2074	-0.03859		1958	-0.01062
1960	-0.01445		2044	-0.00108		1960	-0.00294		2076	-0.03583		1960	-0.01479
1962	-0.02104		2046	-0.00129		1962	-0.00269		2078	-0.03309		1962	-0.01893
1964	-0.03114		2048	-0.00197		1964	-0.00143		2080	-0.03105		1964	-0.02156
1966	-0.04148		2050	-0.00149		1966	0.000388636		2082	-0.03008		1966	-0.02466
1968	-0.05371		2052	-0.00134		1968	0.00107		2084	-0.02689		1968	-0.02739
1970	-0.06639		2054	-0.00188		1970	0.0019		2086	-0.0244		1970	-0.03055
1972	-0.07772		2056	-0.00235		1972	0.00192		2088	-0.02277		1972	-0.03495
1974	-0.08814		2058	-0.00195		1974	0.00289		2090	-0.02167		1974	-0.03862
1976	-0.09534		2060	0.000133265		1976	0.00194		2092	-0.01932		1976	-0.03836
1978	-0.09888		2062	0.00101		1978	0.00137		2094	-0.01811		1978	-0.0393
1980	-0.1034		2064	0.00104		1980	0.000398183		2096	-0.01771		1980	-0.04098
1982	-0.10851		2066	0.000536497		1982	-0.000171168		2098	-0.01655		1982	-0.04408
1984	-0.11211		2068	0.000579241		1984	-0.000452518		2100	-0.0156		1984	-0.04789
1986	-0.11351		2070	0.000933985		1986	-0.000749869		2102	-0.01424		1986	-0.05101
1988	-0.11343		2072	0.000747729		1988	-0.00206		2104	-0.01359		1988	-0.05514
1990	-0.11232		2074	-0.000942527		1990	-0.0026		2106	-0.01274		1990	-0.05962
1992	-0.1109		2076	-0.000992783		1992	-0.00214		2108	-0.01271		1992	-0.06385
1994	-0.10847		2078	-0.00105		1994	-0.00174		2110	-0.01201		1994	-0.06668
1996	-0.10398		2080	6.27055e-05		1996	-0.00212		2112	-0.01055		1996	-0.06889
1998	-0.10047		2082	0.00041945		1998	-0.00142		2114	-0.00898		1998	-0.06936
2000	-0.0964		2084	0.000998194		2000	-0.00114		2116	-0.00854		2000	-0.06967
2002	-0.09242		2086	0.000366582		2002	-0.0013		2118	-0.00779		2002	-0.0681
2004	-0.08724		2088	0.000768039		2004	-0.00144		2120	-0.00565		2004	-0.06707
2006	-0.08309		2090	0.000124495		2006	-0.000509625		2122	-0.005		2006	-0.06461
2008	-0.07873		2092	-0.000653048		2008	-0.000181995		2124	-0.00455		2008	-0.06184
2010	-0.07325		2094	-0.00134		2010	0.000500635		2126	-0.00331		2010	-0.05945
2012	-0.06855		2096	-0.00103		2012	0.000589265		2128	-0.00197		2012	-0.0552
2014	-0.0638		2098	-0.00181		2014	-0.000871105		2130	-0.000273504		2014	-0.05175
2016	-0.05985		2100	-0.00125		2016	-0.00432		2132	0.00136		2016	-0.04836
2018	-0.05618		2102	-0.00125		2018	-0.00844		2134	0.000788439		2018	-0.04506
2020	-0.05223		2104	-0.00302		2020	-0.01262		2136	-0.00032809		2020	-0.04287
2022	-0.04863		2106	-0.0084		2022	-0.01639		2138	-0.00148		2022	-0.04167
2024	-0.04518		2108	-0.01376		2024	-0.02073		2140	-0.00209		2024	-0.04034
2026	-0.04231		2110	-0.01587		2026	-0.02556		2142	-0.00353		2026	-0.03944
2028	-0.03886		2112	-0.01619		2028	-0.03173		2144	-0.0043		2028	-0.03835
2030	-0.03677		2114	-0.0155		2030	-0.03894		2146	-0.00372		2030	-0.03766
2032	-0.03505		2116	-0.01261		2032	-0.04629		2148	-0.00478		2032	-0.0363
2034	-0.0319		2118	-0.01109		2034	-0.05292		2150	-0.00495		2034	-0.03366
2036	-0.0304		2120	-0.00953		2036	-0.05827		2152	-0.00465		2036	-0.03183
2038	-0.0282		2122	-0.00902		2038	-0.0629		2154	-0.0032		2038	-0.02954
2040	-0.0265		2124	-0.00514		2040	-0.06864		2156	-0.00229		2040	-0.02725
2042	-0.02575		2126	0.00178		2042	-0.0736		2158	-0.000140904		2042	-0.02583
2044	-0.02415		2128	0.00613		2044	-0.07663		2160	4.95672e-05		2044	-0.02505
2046	-0.02198		2130	0.00957		2046	-0.07847		2162	0.000311039		2046	-0.02468
2048	-0.02092		2132	0.01074		2048	-0.08015		2164	0.00099851		2048	-0.02401
2050	-0.0198		2134	0.0105		2050	-0.08049		2166	0.00145		2050	-0.02215
2052	-0.01866		2136	0.00824		2052	-0.07936		2168	0.00221		2052	-0.02061
2054	-0.0174		2138	0.00644		2054	-0.07606		2170	0.00274		2054	-0.01914
2056	-0.01628		2140	0.00408		2056	-0.07317		2172	0.00345		2056	-0.01714
2058	-0.01539		2142	0.0026		2058	-0.07002		2174	0.00286		2058	-0.01604
2060	-0.01499		2144	0.00105		2060	-0.06637		2176	0.00237		2060	-0.01471
2062	-0.01411		2146	0.000323223		2062	-0.06199		2178	0.00268		2062	-0.01398
2064	-0.01286		2148	-7.3053e-05		2064	-0.05885		2180	0.00278		2064	-0.01373
2066	-0.0121		2150	-0.000215329		2066	-0.05552		2182	0.00314		2066	-0.01302
2068	-0.01173		2152	-0.000986604		2068	-0.05173		2184	0.00307		2068	-0.01327
2070	-0.01065		2154	0.00024912		2070	-0.04786		2186	0.00385		2070	-0.01291
2072	-0.00938		2156	0.000785845		2072	-0.04433		2188	0.00411		2072	-0.01314
2074	-0.0091		2158	0.000743569		2074	-0.03861		2190	0.0044		2074	-0.01358
2076	-0.00802		2160	0.00183		2076	-0.03345		2192	0.00387		2076	-0.01264
2078	-0.00806		2162	0.00263		2078	-0.03009		2194	0.0029		2078	-0.01255
2080	-0.00721		2164	0.00243		2080	-0.02744		2196	0.00194		2080	-0.01257
2082	-0.00674		2166	0.00284		2082	-0.02418		2198	0.000402225		2082	-0.01147
2084	-0.00566		2168	0.00294		2084	-0.02208		2200	-0.000703678		2084	-0.0102
2086	-0.00527		2170	0.00258		2086	-0.02104		2202	-0.00111		2086	-0.00973
2088	-0.00497		2172	0.00162		2088	-0.02062		2204	-0.00138		2088	-0.00824
2090	-0.0048		2174	0.00106		2090	-0.01995		2206	-0.000758388		2090	-0.0085
2092	-0.0055		2176	0.00205		2092	-0.01901		2208	0.000571709		2092	-0.00892
2094	-0.00568		2178	0.00181		2094	-0.01843		2210	0.00114		2094	-0.00861
2096	-0.00417		2180	0.00219		2096	-0.01773		2212	0.00172		2096	-0.00791
2098	-0.00385		2182	0.00227		2098	-0.01682		2214	0.00163		2098	-0.00847
2100	-0.00459		2184	0.00193		2100	-0.01468		2216	0.00137		2100	-0.0085
2102	-0.00336		2186	0.00208		2102	-0.0127		2218	0.00282		2102	-0.00863
2104	-0.00281		2188	0.00244		2104	-0.0113		2220	0.00238		2104	-0.00753
2106	-0.00275		2190	0.00135		2106	-0.0098		2222	0.00265		2106	-0.00677
2108	-0.00239		2192	0.000390175		2108	-0.00899		2224	0.00124		2108	-0.00609
2110	-0.00267		2194	-0.00080964		2110	-0.00843		2226	-0.00147		2110	-0.00547
2112	-0.00266		2196	0.000735545		2112	-0.00749		2228	-0.00556		2112	-0.00401
2114	-0.00218		2198	0.00154		2114	-0.00728		2230	-0.01065		2114	-0.00284
2116	-0.00184		2200	0.00111		2116	-0.00745		2232	-0.01941		2116	-0.00154
2118	-0.00212		2202	0.0017		2118	-0.00717		2234	-0.02963		2118	-0.000784306
2120	-0.00238		2204	0.00142		2120	-0.0059		2236	-0.04039		2120	-0.00101
2122	-0.00144		2206	0.00187		2122	-0.00523		2238	-0.05312		2122	-0.00205
2124	-0.00157		2208	0.00111		2124	-0.00479		2240	-0.06494		2124	-0.00111
2126	-0.000840343		2210	0.00081084		2126	-0.00568		2242	-0.07618		2126	-0.000877417
2128	-0.000932087		2212	0.000967025		2128	-0.00603		2244	-0.08681		2128	-0.00112
2130	-0.000799817		2214	0.00159		2130	-0.00684		2246	-0.09517		2130	-0.00174
2132	-0.000728702		2216	0.000975395		2132	-0.00739		2248	-0.10334		2132	-0.00226
2134	-0.000603587		2218	0.00063907		2134	-0.00748		2250	-0.11074		2134	-0.00209
2136	0.000200527		2220	0.00106		2136	-0.00666		2252	-0.11547		2136	-0.000739125
2138	0.000655642		2222	0.00173		2138	-0.00745		2254	-0.11721		2138	0.000187112
2140	0.000844757		2224	0.00174		2140	-0.00733		2256	-0.11699		2140	-0.00011265
2142	0.000645872		2226	0.000273716		2142	-0.00702		2258	-0.11442		2142	-0.000414412
2144	2.79862e-05		2228	-0.000927123		2144	-0.0068		2260	-0.11011		2144	-0.00123
2146	0.000235101		2230	-0.00118		2146	-0.00672		2262	-0.10512		2146	-0.000874937
2148	2.15561e-07		2232	-0.0009878		2148	-0.0069		2264	-0.09838		2148	-0.00138
2150	0.00079833		2234	-0.00102		2150	-0.00743		2266	-0.09183		2150	-0.00105
2152	0.000976445		2236	-0.00123		2152	-0.00709		2268	-0.08666		2152	-0.000514224
2154	-0.00011444		2238	-0.000902316		2154	-0.00758		2270	-0.08191		2154	0.000159014
2156	-6.43257e-05		2240	0.000157845		2156	-0.0071		2272	-0.07524		2156	0.00138
2158	0.000354789		2242	-0.00123		2158	-0.00632		2274	-0.06924		2158	0.00182
2160	0.000732904		2244	-0.0022		2160	-0.00616		2276	-0.06428		2160	0.00161
2162	0.000343018		2246	-0.00156		2162	-0.00547		2278	-0.0582		2162	0.00252
2164	-0.000485867		2248	-0.00116		2164	-0.00558		2280	-0.05246		2164	0.00189
2166	-0.0029		2250	-0.00176		2166	-0.00498		2282	-0.04823		2166	-0.00239
2168	-0.00717		2252	-0.00152		2168	-0.00553		2284	-0.04423		2168	-0.00618
2170	-0.01147		2254	-0.00129		2170	-0.00548		2286	-0.04082		2170	-0.01007
2172	-0.01513		2256	-0.00141		2172	-0.00623		2288	-0.03803		2172	-0.0137
2174	-0.01985		2258	-0.00273		2174	-0.00703		2290	-0.0349		2174	-0.01674
2176	-0.02661		2260	-0.00322		2176	-0.00668		2292	-0.03213		2176	-0.01906
2178	-0.03308		2262	-0.00269		2178	-0.00659		2294	-0.02913		2178	-0.02057
2180	-0.03956		2264	-0.00152		2180	-0.00698		2296	-0.02643		2180	-0.02202
2182	-0.04678		2266	-0.00122		2182	-0.00587		2298	-0.02474		2182	-0.0237
2184	-0.05223		2268	-0.00143		2184	-0.00647		2300	-0.0238		2184	-0.02547
2186	-0.05517		2270	-0.00202		2186	-0.00692		2302	-0.02218		2186	-0.0236
2188	-0.05695		2272	-0.00135		2188	-0.00593		2304	-0.0209		2188	-0.02297
2190	-0.0581		2274	-0.00193		2190	-0.00491		2306	-0.01854		2190	-0.02472
2192	-0.05984		2276	-0.00109		2192	-0.00393		2308	-0.01629		2192	-0.02902
2194	-0.06188		2278	5.80256e-05		2194	-0.00238		2310	-0.01535		2194	-0.03293
2196	-0.06317		2280	0.000312628		2196	-0.00128		2312	-0.01524		2196	-0.0374
2198	-0.06367		2282	-0.00082177		2198	-0.00138		2314	-0.0146		2198	-0.04215
2200	-0.06438		2284	-0.00426		2200	0.000303291		2316	-0.01297		2200	-0.04614
2202	-0.06507		2286	-0.01114		2202	0.00202		2318	-0.01344		2202	-0.04981
2204	-0.06501		2288	-0.01562		2204	0.00177		2320	-0.01283		2204	-0.05307
2206	-0.06386		2290	-0.01677		2206	0.00161		2322	-0.01195		2206	-0.05499
2208	-0.0625		2292	-0.01555		2208	0.00159		2324	-0.01138		2208	-0.0556
2210	-0.06139		2294	-0.01287		2210	0.00122		2326	-0.01157		2210	-0.05556
2212	-0.05898		2296	-0.00937		2212	0.000316641		2328	-0.01149		2212	-0.05397
2214	-0.05769		2298	-0.00778		2214	-6.10899e-08		2330	-0.011		2214	-0.05274
2216	-0.05593		2300	-0.00601		2216	0.000281237		2332	-0.01003		2216	-0.0523
2218	-0.05347		2302	-0.00441		2218	0.000371535		2334	-0.00949		2218	-0.05122
2220	-0.05188		2304	0.00081685		2220	-0.000383167		2336	-0.00907		2220	-0.05106
2222	-0.04924		2306	0.00823		2222	-0.000651869		2338	-0.00842		2222	-0.04906
2224	-0.04781		2308	0.01342		2224	-0.000746571		2340	-0.00837		2224	-0.04689
2226	-0.04657		2310	0.01617		2226	-0.00338		2342	-0.00802		2226	-0.04369
2228	-0.0451		2312	0.01617		2228	-0.00737		2344	-0.00675		2228	-0.04115
2230	-0.04257		2314	0.01512		2230	-0.00945		2346	-0.00551		2230	-0.03696
2232	-0.04104		2316	0.01301		2232	-0.01206		2348	-0.00527		2232	-0.03493
2234	-0.03905		2318	0.01119		2234	-0.01532		2350	-0.00528		2234	-0.03314
2236	-0.03665		2320	0.00961		2236	-0.01931		2352	-0.00561		2236	-0.03244
2238	-0.0351		2322	0.00863		2238	-0.02463		2354	-0.00662		2238	-0.03078
2240	-0.03325		2324	0.00806		2240	-0.0299		2356	-0.00765		2240	-0.03041
2242	-0.03154		2326	0.00636		2242	-0.03642		2358	-0.00747		2242	-0.03057
2244	-0.03106		2328	0.00512		2244	-0.04252		2360	-0.00743		2244	-0.02996
2246	-0.03048		2330	0.00472		2246	-0.04631		2362	-0.00738		2246	-0.0291
2248	-0.02859		2332	0.00555		2248	-0.04958		2364	-0.00604		2248	-0.0287
2250	-0.02689		2334	0.00541		2250	-0.05458		2366	-0.00532		2250	-0.02825
2252	-0.02523		2336	0.00458		2252	-0.05867		2368	-0.00535		2252	-0.0277
2254	-0.02456		2338	0.00464		2254	-0.06303		2370	-0.00453		2254	-0.02563
2256	-0.02395		2340	0.00449		2256	-0.06624		2372	-0.00393		2256	-0.0236
2258	-0.02329		2342	0.00404		2258	-0.06763		2374	-0.00399		2258	-0.02296
2260	-0.02361		2344	0.00436		2260	-0.06879		2376	-0.00351		2260	-0.02242
2262	-0.02266		2346	0.00334		2262	-0.06912		2378	-0.00467		2262	-0.02111
2264	-0.02056		2348	0.00234		2264	-0.06869		2380	-0.00389		2264	-0.02003
2266	-0.0194		2350	0.00253		2266	-0.06681		2382	-0.0027		2266	-0.01886
2268	-0.01885		2352	0.0019		2268	-0.06562		2384	-0.00238		2268	-0.01834
2270	-0.01793		2354	0.00209		2270	-0.06344		2386	-0.00227		2270	-0.01732
2272	-0.01747		2356	0.00158		2272	-0.06162		2388	-0.00224		2272	-0.01534
2274	-0.01621		2358	0.00246		2274	-0.05924		2390	-0.00203		2274	-0.01323
2276	-0.01583		2360	0.00135		2276	-0.055		2392	-0.000895668		2276	-0.01364
2278	-0.0156		2362	0.000692462		2278	-0.05021		2394	-0.00233		2278	-0.01238
2280	-0.01518		2364	0.000175915		2280	-0.04654		2396	-0.0022		2280	-0.01018
2282	-0.01503		2366	-0.000504633		2282	-0.04381		2398	-0.00318		2282	-0.01122
2284	-0.01471		2368	-0.00075618		2284	-0.04161		2400	-0.00275		2284	-0.01139
2286	-0.01344		2370	-0.00109		2286	-0.03994		2402	-0.00159		2286	-0.01223
2288	-0.01281		2372	-0.00145		2288	-0.03711		2404	-0.00102		2288	-0.01117
2290	-0.01181		2374	-0.00149		2290	-0.03413		2406	-0.000714854		2290	-0.0103
2292	-0.01121		2376	-0.000995369		2292	-0.03146		2408	-0.000282024		2292	-0.00989
2294	-0.01099		2378	-0.000751916		2294	-0.02955		2410	0.000149807		2294	-0.0099
2296	-0.00891		2380	-0.00156		2296	-0.0279		2412	-0.000430363		2296	-0.00941
2298	-0.00814		2382	-0.00169		2298	-0.0269		2414	-0.000633532		2298	-0.00964
2300	-0.00825		2384	-0.00245		2300	-0.02564		2416	-0.000515702		2300	-0.00922
2302	-0.00824		2386	-0.00277		2302	-0.02469		2418	-0.000797871		2302	-0.00868
2304	-0.00807		2388	-0.00264		2304	-0.02477		2420	-0.000145041		2304	-0.00735
2306	-0.00792		2390	-0.00183		2306	-0.02411		2422	5.77896e-05		2306	-0.00617
2308	-0.00727		2392	-0.00155		2308	-0.02338		2424	-2.238e-05		2308	-0.00501
2310	-0.00699		2394	-0.00137		2310	-0.02344		2426	-0.000172705		2310	-0.00419
2312	-0.00702		2396	-0.00169		2312	-0.02279		2428	0.000305178		2312	-0.00437
2314	-0.00563		2398	-0.00169		2314	-0.02228		2430	0.00095806		2314	-0.00509
2316	-0.00481		2400	-0.00232		2316	-0.02181		2432	0.00144		2316	-0.00471
2318	-0.00447		2402	-0.00269		2318	-0.02099		2434	0.000641825		2318	-0.00487
2320	-0.00415		2404	-0.00314		2320	-0.02039		2436	-0.000947292		2320	-0.00537
2322	-0.00471		2406	-0.00283		2322	-0.0201		2438	-0.00436		2322	-0.00595
2324	-0.00461		2408	-0.00248		2324	-0.0195		2440	-0.00902		2324	-0.00558
2326	-0.00369		2410	-0.00218		2326	-0.02072		2442	-0.01556		2326	-0.00583
2328	-0.0037		2412	-0.00135		2328	-0.02183		2444	-0.02355		2328	-0.00511
2330	-0.00326		2414	0.000342621		2330	-0.02025		2446	-0.03335		2330	-0.00445
2332	-0.00309		2416	0.000446134		2332	-0.01893		2448	-0.04284		2332	-0.00449
2334	-0.00247		2418	-0.000349353		2334	-0.01812		2450	-0.05301		2334	-0.00486
2336	-0.00151		2420	4.41603e-05		2336	-0.01823		2452	-0.06466		2336	-0.00343
2338	-0.00112		2422	0.000420673		2338	-0.01703		2454	-0.07383		2338	-0.0015
2340	-0.00104		2424	0.000581186		2340	-0.01615		2456	-0.08125		2340	0.000561767
2342	-0.0011		2426	-0.000369301		2342	-0.01696		2458	-0.08816		2342	0.00246
2344	-0.00117		2428	-5.37875e-05		2344	-0.01631		2460	-0.09421		2344	0.00319
2346	-0.000375361		2430	-0.000258274		2346	-0.01594		2462	-0.09929		2346	0.003
2348	-6.06901e-05		2432	0.000346239		2348	-0.01499		2464	-0.10374		2348	0.00237
2350	3.79812e-05		2434	-0.00072567		2350	-0.0145		2466	-0.10581		2350	0.00239
2352	0.000642652		2436	-0.00144		2352	-0.01428		2468	-0.1053		2352	0.00161
2354	0.000366324		2438	-0.00131		2354	-0.01415		2470	-0.10367		2354	0.000776432
2356	-0.000445005		2440	-0.00192		2356	-0.0148		2472	-0.09941		2356	-0.000294902
2358	-0.0012		2442	0.000123312		2358	-0.01448		2474	-0.09506		2358	-0.000626235
2360	-0.000695663		2444	0.000904558		2360	-0.01419		2476	-0.09123		2360	0.000988431
2362	-0.000579991		2446	0.000342803		2362	-0.01353		2478	-0.08695		2362	0.00258
2364	-0.00029432		2448	-4.39512e-05		2364	-0.01389		2480	-0.0817		2364	0.00301
2366	-0.000622649		2450	-0.000103706		2366	-0.01462		2482	-0.07659		2366	0.00335
2368	-1.99775e-05		2452	-8.14601e-05		2368	-0.01471		2484	-0.07138		2368	0.00388
2370	0.000683694		2454	-0.000328215		2370	-0.01425		2486	-0.06525		2370	0.00392
2372	0.000414662		2456	0.000165031		2372	-0.01334		2488	-0.05938		2372	0.00407
2374	0.000317545		2458	-0.000449724		2374	-0.01315		2490	-0.05509		2374	0.00339
2376	-0.0013		2460	-0.00138		2376	-0.01291		2492	-0.05154		2376	-0.0012
2378	-0.00565		2462	-0.000966233		2378	-0.01272		2494	-0.04733		2378	-0.00557
2380	-0.00941		2464	-0.00294		2380	-0.01305		2496	-0.04372		2380	-0.00935
2382	-0.01027		2466	-0.00869		2382	-0.01299		2498	-0.04101		2382	-0.01152
2384	-0.01078		2468	-0.01355		2384	-0.01309		2500	-0.03911		2384	-0.01271
2386	-0.01113		2470	-0.01525		2386	-0.01243		2502	-0.03627		2386	-0.01331
2388	-0.01176		2472	-0.01411		2388	-0.01193		2504	-0.03379		2388	-0.01381
2390	-0.01267		2474	-0.01278		2390	-0.01101		2506	-0.03101		2390	-0.01435
2392	-0.01301		2476	-0.01202		2392	-0.00915		2508	-0.02788		2392	-0.01531
2394	-0.01292		2478	-0.01022		2394	-0.00786		2510	-0.02593		2394	-0.01622
2396	-0.01115		2480	-0.0082		2396	-0.00679		2512	-0.02412		2396	-0.01373
2398	-0.00763		2482	-0.00576		2398	-0.00617		2514	-0.02178		2398	-0.01094
2400	-0.0043		2484	-0.00143		2400	-0.00513		2516	-0.02095		2400	-0.00991
2402	-0.00324		2486	0.00634		2402	-0.00465		2518	-0.02054		2402	-0.01007
2404	-0.00379		2488	0.01257		2404	-0.00381		2520	-0.01913		2404	-0.01143
2406	-0.00361		2490	0.01601		2406	-0.00301		2522	-0.01776		2406	-0.01493
2408	-0.00377		2492	0.01591		2408	-0.00134		2524	-0.01689		2408	-0.01794
2410	-0.00445		2494	0.01541		2410	-0.000714574		2526	-0.01618		2410	-0.02201
2412	-0.00414		2496	0.01408		2412	2.6387e-05		2528	-0.01541		2412	-0.02645
2414	-0.00447		2498	0.01188		2414	0.00109		2530	-0.01565		2414	-0.03054
2416	-0.0051		2500	0.01012		2416	0.00148		2532	-0.0158		2416	-0.03314
2418	-0.00508		2502	0.00892		2418	0.00168		2534	-0.01477		2418	-0.03562
2420	-0.00475		2504	0.00747		2420	0.00135		2536	-0.0137		2420	-0.03674
2422	-0.00459		2506	0.00761		2422	0.000677191		2538	-0.01343		2422	-0.03836
2424	-0.00408		2508	0.00659		2424	0.000920152		2540	-0.01343		2424	-0.03889
2426	-0.00438		2510	0.00478		2426	0.00123		2542	-0.01377		2426	-0.03732
2428	-0.00374		2512	0.00405		2428	0.00268		2544	-0.01088		2428	-0.03567
2430	-0.00411		2514	0.00438		2430	0.00367		2546	-0.00873		2430	-0.03425
2432	-0.00359		2516	0.00435		2432	0.00317		2548	-0.00712		2432	-0.03295
2434	-0.00324		2518	0.00329		2434	0.000546956		2550	-0.00546		2434	-0.03213
2436	-0.00467		2520	0.00254		2436	-0.00388		2552	-0.00568		2436	-0.03003
2438	-0.00516		2522	0.00283		2438	-0.00822		2554	-0.00688		2438	-0.02873
2440	-0.00539		2524	0.00266		2440	-0.0122		2556	-0.0071		2440	-0.02686
2442	-0.00557		2526	0.00253		2442	-0.01496		2558	-0.00641		2442	-0.02477
2444	-0.00465		2528	0.00228		2444	-0.01763		2560	-0.00526		2444	-0.02427
2446	-0.00465		2530	0.000799467		2446	-0.02113		2562	-0.00622		2446	-0.02417
2448	-0.0046		2532	-0.000246829		2448	-0.02459		2564	-0.00609		2448	-0.02326
2450	-0.00394		2534	-0.000461124		2450	-0.02873		2566	-0.00628		2450	-0.02222
2452	-0.00413		2536	0.000997581		2452	-0.03335		2568	-0.00487		2452	-0.02209
2454	-0.00338		2538	0.00241		2454	-0.03822		2570	-0.00366		2454	-0.02225
2456	-0.00348		2540	0.00295		2456	-0.04122		2572	-0.00301		2456	-0.02193
2458	-0.00358		2542	0.00432		2458	-0.04396		2574	-0.00334		2458	-0.02189
2460	-0.00391		2544	0.00547		2460	-0.04719		2576	-0.00266		2460	-0.0218
2462	-0.00329		2546	0.00419		2462	-0.05018		2578	-0.00221		2462	-0.02143
2464	-0.00286		2548	0.00298		2464	-0.05249		2580	-0.0025		2464	-0.02101
2466	-0.0034		2550	0.00166		2466	-0.05263		2582	-0.00202		2466	-0.02016
2468	-0.00435		2552	-0.000452781		2468	-0.05347		2584	-0.00171		2468	-0.01955
2470	-0.00345		2554	-0.000634076		2470	-0.05446		2586	-0.00236		2470	-0.01906
2472	-0.00274		2556	-0.000485371		2472	-0.05509		2588	-0.00329		2472	-0.01844
2474	-0.00247		2558	-0.000940667		2474	-0.05419		2590	-0.00406		2474	-0.01723
2476	-0.00282		2560	-0.00179		2476	-0.05447		2592	-0.00368		2476	-0.01609
2478	-0.00286		2562	-0.00269		2478	-0.05499		2594	-0.00453		2478	-0.01424
2480	-0.00294		2564	-0.0017		2480	-0.05518		2596	-0.00502		2480	-0.01317
2482	-0.00138		2566	-0.0013		2482	-0.05431		2598	-0.00514		2482	-0.01229
2484	-0.000154052		2568	-0.000880143		2484	-0.05241		2600	-0.00469		2484	-0.01225
2486	-0.000321422		2570	-0.000273438		2486	-0.04877		2602	-0.00291		2486	-0.01192
2488	2.42073e-05		2572	-0.000184733		2488	-0.04577		2604	-0.00261		2488	-0.01117
2490	-4.61629e-05		2574	0.000498971		2490	-0.04302		2606	-0.00188		2490	-0.01047
2492	-0.000515533		2576	0.000333676		2492	-0.04111		2608	-0.00127		2492	-0.01021
2494	-0.000507903		2578	0.000352381		2494	-0.03869		2610	-0.000991771		2494	-0.00955
2496	2.47265e-05		2580	7.50857e-05		2496	-0.03724		2612	-0.00206		2496	-0.00889
2498	0.000401356		2582	-0.00045921		2498	-0.03549		2614	-0.00207		2498	-0.00842
2500	0.000422986		2584	4.54952e-05		2500	-0.03381		2616	-0.00109		2500	-0.0083
2502	0.000420616		2586	2.02e-05		2502	-0.03162		2618	-0.00126		2502	-0.00764
2504	-0.000192754		2588	-0.000383095		2504	-0.03104		2620	-0.000439084		2504	-0.00689
2506	-0.00104		2590	-0.00189		2506	-0.03124		2622	-0.000113746		2506	-0.00629
2508	-0.000389495		2592	-0.000702686		2508	-0.03007		2624	-0.000504409		2508	-0.0054
2510	0.000293135		2594	-0.000535981		2510	-0.02693		2626	8.09286e-05		2510	-0.00429
2512	0.000485765		2596	-0.000518276		2512	-0.02466		2628	-1.31554e-05		2512	-0.00301
2514	6.83948e-05		2598	-0.000822571		2514	-0.02323		2630	0.000555622		2514	-0.0031
2516	-0.000403975		2600	-0.000886867		2516	-0.02219		2632	0.0002144		2516	-0.00393
2518	-0.000381147		2602	-0.000735162		2518	-0.02093		2634	-0.000201823		2518	-0.00496
2520	-0.000128609		2604	-0.000388457		2520	-0.01983		2636	3.99546e-05		2520	-0.0051
2522	0.00014593		2606	0.000605248		2522	-0.01853		2638	0.000304732		2522	-0.00555
2524	0.000337468		2608	-0.00103		2524	-0.01792		2640	0.00060151		2524	-0.00645
2526	0.000417007		2610	-0.00109		2526	-0.01833		2642	-2.37129e-05		2526	-0.00596
2528	0.000875545		2612	0.000145647		2528	-0.01747		2644	0.000129065		2528	-0.00537
2530	-8.69165e-05		2614	-0.000442384		2530	-0.01769		2646	-0.00197		2530	-0.00483
2532	-0.000301378		2616	-0.000663416		2532	-0.01697		2648	-0.00431		2532	-0.00413
2534	0.00033916		2618	-0.00132		2534	-0.01595		2650	-0.00697		2534	-0.00323
2536	0.000827699		2620	-0.000726478		2536	-0.01607		2652	-0.0116		2536	-0.00226
2538	0.000246237		2622	0.00019449		2538	-0.01724		2654	-0.01812		2538	-0.00108
2540	-0.000478224		2624	1.45875e-06		2540	-0.0169		2656	-0.02406		2540	-0.000810866
2542	-0.000129686		2626	8.74273e-05		2542	-0.01557		2658	-0.03035		2542	-0.000336087
2544	0.000596853		2628	0.000154396		2544	-0.01569		2660	-0.03786		2544	-0.000290308
2546	0.00137		2630	-0.000192636		2546	-0.01594		2662	-0.04586		2546	-0.00083153
2548	0.00089593		2632	0.0011		2548	-0.01493		2664	-0.05223		2548	-0.000677751
2550	0.000580468		2634	0.00142		2550	-0.01535		2666	-0.05623		2550	-0.00133
2552	0.000317007		2636	4.02702e-05		2552	-0.01494		2668	-0.06002		2552	-0.001
2554	-0.000510455		2638	-0.000727761		2554	-0.01405		2670	-0.06492		2554	-0.00102
2556	-0.000251916		2640	0.000958207		2556	-0.01418		2672	-0.07104		2556	-0.00136
2558	0.000462622		2642	0.000968176		2558	-0.01458		2674	-0.07631		2558	-0.00103
2560	-2.38394e-05		2644	-0.00205		2560	-0.01356		2676	-0.07913		2560	-0.000302079
2562	-1.63009e-05		2646	-0.0094		2562	-0.01226		2678	-0.08001		2562	0.00107
2564	0.000606238		2648	-0.01509		2564	-0.01082		2680	-0.08086		2564	0.00203
2566	0.000635135		2650	-0.01684		2566	-0.00973		2682	-0.08046		2566	0.00269
2568	0.000331977		2652	-0.01731		2568	-0.00835		2684	-0.07947		2568	0.00354
2570	-0.00102		2654	-0.01636		2570	-0.00735		2686	-0.07667		2570	0.00397
2572	-0.00123		2656	-0.01435		2572	-0.00742		2688	-0.07367		2572	0.00487
2574	0.000114501		2658	-0.01111		2574	-0.00785		2690	-0.07048		2574	0.0052
2576	0.00107		2660	-0.00935		2576	-0.00726		2692	-0.06655		2576	0.00633
2578	0.000769184		2662	-0.00812		2578	-0.00715		2694	-0.06283		2578	0.00618
2580	-0.000316975		2664	-0.00314		2580	-0.00719		2696	-0.05896		2580	0.00646
2582	-0.00108		2666	0.00557		2582	-0.00756		2698	-0.05601		2582	0.00691
2584	-0.00114		2668	0.01214		2584	-0.00766		2700	-0.05327		2584	0.00707
2586	-0.00276		2670	0.01602		2586	-0.00785		2702	-0.05047		2586	0.00275
2588	-0.00569		2672	0.01723		2588	-0.00818		2704	-0.04671		2588	-0.00232
2590	-0.00829		2674	0.01652		2590	-0.00779		2706	-0.04345		2590	-0.00597
2592	-0.00984		2676	0.01548		2592	-0.00635		2708	-0.04054		2592	-0.00941
2594	-0.01012		2678	0.01344		2594	-0.00475		2710	-0.03882		2594	-0.01115
2596	-0.01011		2680	0.012		2596	-0.00449		2712	-0.03706		2596	-0.01072
2598	-0.01014		2682	0.01206		2598	-0.00428		2714	-0.03408		2598	-0.01038
2600	-0.01007		2684	0.01116		2600	-0.00383		2716	-0.0321		2600	-0.00935
2602	-0.00974		2686	0.00946		2602	-0.00355		2718	-0.03051		2602	-0.008
2604	-0.00843		2688	0.00874		2604	-0.00387		2720	-0.02863		2604	-0.00706
2606	-0.00529		2690	0.0085		2606	-0.00425		2722	-0.02696		2606	-0.00192
2608	-0.00163		2692	0.00746		2608	-0.00452		2724	-0.02575		2608	0.00312
2610	0.00219		2694	0.00697		2610	-0.0043		2726	-0.02456		2610	0.00456
2612	0.00383		2696	0.00672		2612	-0.00341		2728	-0.02295		2612	0.0046
2614	0.00471		2698	0.00577		2614	-0.00285		2730	-0.02236		2614	0.00398
2616	0.0054		2700	0.00482		2616	-0.00216		2732	-0.02155		2616	0.00236
2618	0.00392		2702	0.0027		2618	-0.00209		2734	-0.01985		2618	-0.000231013
2620	0.00426		2704	0.00201		2620	-0.000893885		2736	-0.02015		2620	-0.00336
2622	0.0046		2706	0.00166		2622	0.00024437		2738	-0.01944		2622	-0.00563
2624	0.00335		2708	0.00212		2624	0.00171		2740	-0.01799		2624	-0.0078
2626	0.00393		2710	0.00207		2626	0.00176		2742	-0.01611		2626	-0.00911
2628	0.0033		2712	0.00191		2628	0.00186		2744	-0.01451		2628	-0.01
2630	0.00403		2714	0.00125		2630	0.00172		2746	-0.01315		2630	-0.0104
2632	0.00337		2716	0.000681174		2632	0.000986649		2748	-0.01269		2632	-0.01065
2634	0.00291		2718	0.000830654		2634	-0.000705096		2750	-0.01175		2634	-0.01147
2636	0.00237		2720	0.00142		2636	-0.00153		2752	-0.01157		2636	-0.01263
2638	0.000991216		2722	0.000657615		2638	-0.000162584		2754	-0.01128		2638	-0.01329
2640	0.000172538		2724	-0.000166905		2640	0.0012		2756	-0.01135		2640	-0.01471
2642	0.000814859		2726	0.000249575		2642	0.0025		2758	-0.01078		2642	-0.01647
2644	0.00115		2728	0.000577055		2644	0.00261		2760	-0.01115		2644	-0.01695
2646	0.000478503		2730	-0.000219464		2646	0.000674439		2762	-0.01087		2646	-0.01659
2648	0.000288824		2732	0.000667016		2648	-0.00225		2764	-0.01075		2648	-0.01474
2650	0.000805146		2734	0.00118		2650	-0.00432		2766	-0.00956		2650	-0.01414
2652	0.00134		2736	0.00152		2652	-0.00601		2768	-0.00901		2652	-0.01211
2654	0.00223		2738	0.00084269		2654	-0.00877		2770	-0.00871		2654	-0.01132
2656	0.00238		2740	4.47561e-05		2656	-0.01175		2772	-0.00755		2656	-0.01123
2658	0.00167		2742	-0.000725178		2658	-0.01383		2774	-0.00602		2658	-0.01063
2660	0.00119		2744	-0.000450111		2660	-0.01638		2776	-0.00556		2660	-0.01073
2662	0.000316076		2746	-0.000760045		2662	-0.02		2778	-0.00476		2662	-0.00965
2664	0.000730398		2748	-0.000848979		2664	-0.0227		2780	-0.00473		2664	-0.00893
2666	0.000841719		2750	-0.000837912		2666	-0.02369		2782	-0.00513		2666	-0.00813
2668	3.50409e-05		2752	-0.00156		2668	-0.02267		2784	-0.0041		2668	-0.00788
2670	-0.000164637		2754	-0.00212		2670	-0.0226		2786	-0.00376		2670	-0.00781
2672	4.46842e-05		2756	-0.00164		2672	-0.02491		2788	-0.00358		2672	-0.00925
2674	0.000420006		2758	-0.00107		2674	-0.02711		2790	-0.00354		2674	-0.01075
2676	0.00189		2760	-0.000933581		2676	-0.02919		2792	-0.00478		2676	-0.01117
2678	0.00238		2762	-0.000112514		2678	-0.03023		2794	-0.00563		2678	-0.00963
2680	0.00133		2764	0.000847552		2680	-0.03204		2796	-0.00497		2680	-0.0083
2682	0.000939293		2766	0.00105		2682	-0.03486		2798	-0.00466		2682	-0.00735
2684	0.00111		2768	0.000719685		2684	-0.03609		2800	-0.0047		2684	-0.0063
2686	0.00132		2770	-1.8249e-05		2686	-0.03619		2802	-0.00486		2686	-0.00509
2688	0.000461258		2772	-0.000929183		2688	-0.03481		2804	-0.00403		2688	-0.00336
2690	-0.000439421		2774	-0.000866116		2690	-0.03397		2806	-0.00375		2690	-0.00219
2692	-0.000145099		2776	0.00018495		2692	-0.0329		2808	-0.00282		2692	-0.00223
2694	-0.000378778		2778	0.000669016		2694	-0.03196		2810	-0.00197		2694	-0.00179
2696	-5.54559e-05		2780	0.00162		2696	-0.03094		2812	-0.002		2696	-0.00191
2698	-0.000300134		2782	0.00237		2698	-0.03064		2814	-0.00157		2698	-0.00306
2700	0.000459187		2784	0.00234		2700	-0.02873		2816	-0.00161		2700	-0.00385
2702	-0.000413491		2786	0.00185		2702	-0.02754		2818	-0.000941368		2702	-0.00334
2704	-0.000303169		2788	-0.000285707		2704	-0.0265		2820	-0.000231359		2704	-0.00336
2706	0.000724152		2790	-0.000334969		2706	-0.02472		2822	-0.00039235		2706	-0.00353
2708	0.000304474		2792	-0.000626231		2708	-0.02415		2824	-0.000393341		2708	-0.00284
2710	0.000353796		2794	-0.000225493		2710	-0.0237		2826	-0.000557332		2710	-0.00277
2712	0.000620117		2796	5.22445e-05		2712	-0.0233		2828	-0.000262323		2712	-0.00278
2714	0.00143		2798	-0.00121		2714	-0.02297		2830	0.000376417		2714	-0.00404
2716	0.00115		2800	-0.00181		2716	-0.0221		2832	0.00106		2716	-0.00476
2718	0.000974082		2802	-0.000835542		2718	-0.02146		2834	-0.000245849		2718	-0.00486
2720	0.000384404		2804	-0.000963804		2720	-0.02123		2836	-0.000889982		2720	-0.0038
2722	0.000511726		2806	-0.00131		2722	-0.02127		2838	-3.51147e-05		2722	-0.00263
2724	-0.000351953		2808	-0.00217		2724	-0.02086		2840	0.00135		2724	-0.00275
2726	0.000377369		2810	-0.00087659		2726	-0.01982		2842	0.00169		2726	-0.00284
2728	0.00118		2812	0.000726147		2728	-0.01908		2844	0.000776486		2728	-0.0037
2730	0.000374012		2814	0.000699885		2730	-0.01846		2846	0.000926353		2730	-0.00483
2732	-8.3666e-05		2816	5.36232e-05		2732	-0.01656		2848	0.00097522		2732	-0.00494
2734	-0.000124344		2818	-0.000366639		2734	-0.01523		2850	0.00106		2734	-0.00312
2736	-9.70227e-05		2820	-0.000157901		2736	-0.01365		2852	0.000850954		2736	-0.00171
2738	-0.000817701		2822	5.98369e-05		2738	-0.01235		2854	0.000145821		2738	-0.00101
2740	0.000256621		2824	-0.00338		2740	-0.01168		2856	-0.000900312		2740	9.92224e-05
2742	-0.000337058		2826	-0.01142		2742	-0.01245		2858	-0.0036		2742	0.0017
2744	-0.000402736		2828	-0.01534		2744	-0.0128		2860	-0.00632		2744	0.00279
2746	0.000194586		2830	-0.01662		2746	-0.01166		2862	-0.00807		2746	0.00379
2748	0.000437907		2832	-0.01636		2748	-0.00976		2864	-0.00939		2748	0.00391
2750	-0.000113771		2834	-0.014		2750	-0.00817		2866	-0.01126		2750	0.00449
2752	-0.000466449		2836	-0.012		2752	-0.0083		2868	-0.01469		2752	0.00547
2754	0.000447872		2838	-0.00923		2754	-0.00819		2870	-0.02008		2754	0.00603
2756	0.0013		2840	-0.00653		2756	-0.0092		2872	-0.02515		2756	0.00501
2758	0.00126		2842	-0.00422		2758	-0.00906		2874	-0.02898		2758	0.00428
2760	0.000572829		2844	0.00141		2760	-0.00935		2876	-0.0305		2760	0.00428
2762	-0.000254549		2846	0.01052		2762	-0.00803		2878	-0.03188		2762	0.00413
2764	0.000247073		2848	0.01752		2764	-0.00714		2880	-0.03525		2764	0.0038
2766	0.000973694		2850	0.02117		2766	-0.00551		2882	-0.03855		2766	0.00187
2768	0.000942316		2852	0.02243		2768	-0.00324		2884	-0.0417		2768	0.00070025
2770	-1.90618e-05		2854	0.02093		2770	-0.00183		2886	-0.04467		2770	0.00122
2772	-0.00050644		2856	0.01854		2772	-0.00164		2888	-0.0472		2772	0.00162
2774	-1.7818e-05		2858	0.01666		2774	-0.000465027		2890	-0.04841		2774	0.00193
2776	0.000105804		2860	0.0145		2776	-0.000955348		2892	-0.04853		2776	0.00153
2778	-0.000547574		2862	0.01139		2778	-0.000429669		2894	-0.04766		2778	0.00177
2780	-0.000661952		2864	0.00925		2780	-0.00139		2896	-0.04715		2780	0.00195
2782	-0.00023733		2866	0.00759		2782	-0.00193		2898	-0.04661		2782	0.00137
2784	-0.000140709		2868	0.0053		2784	3.93681e-05		2900	-0.04621		2784	0.00128
2786	0.000197913		2870	0.00484		2786	0.000535047		2902	-0.04468		2786	0.00114
2788	-8.44648e-05		2872	0.00394		2788	0.000594726		2904	-0.04328		2788	0.00148
2790	0.000103157		2874	0.00269		2790	0.000246405		2906	-0.04169		2790	0.00286
2792	-0.000629221		2876	0.00181		2792	0.000129084		2908	-0.04021		2792	0.0043
2794	-0.00132		2878	0.0013		2794	0.000295764		2910	-0.03838		2794	0.00374
2796	-0.00338		2880	0.0015		2796	0.000514443		2912	-0.03745		2796	0.000687604
2798	-0.00756		2882	0.00231		2798	-0.00101		2914	-0.03589		2798	-0.00363
2800	-0.01115		2884	0.00188		2800	-0.00165		2916	-0.03399		2800	-0.00635
2802	-0.01234		2886	0.00216		2802	-0.00223		2918	-0.0329		2802	-0.00798
2804	-0.01239		2888	0.0021		2804	-0.00231		2920	-0.03096		2804	-0.00866
2806	-0.01133		2890	0.0017		2806	-0.00277		2922	-0.0297		2806	-0.00768
2808	-0.0107		2892	0.00158		2808	-0.00252		2924	-0.02896		2808	-0.00714
2810	-0.00953		2894	0.00125		2810	-0.00165		2926	-0.02838		2810	-0.0061
2812	-0.00858		2896	0.00122		2812	-0.00074466		2928	-0.0272		2812	-0.00324
2814	-0.00742		2898	0.000976776		2814	-6.91618e-05		2930	-0.02662		2814	0.000309388
2816	-0.00432		2900	0.00133		2816	0.000341337		2932	-0.02635		2816	0.0044
2818	-7.2435e-05		2902	0.00148		2818	0.0011		2934	-0.02491		2818	0.00904
2820	0.00257		2904	0.000108524		2820	0.0013		2936	-0.0238		2820	0.01193
2822	0.00493		2906	3.81064e-05		2822	0.00116		2938	-0.02208		2822	0.01204
2824	0.0058		2908	-0.000797311		2824	0.0017		2940	-0.01994		2824	0.0097
2826	0.0064		2910	-0.000970728		2826	0.00116		2942	-0.01764		2826	0.00628
2828	0.00593		2912	-0.000845593		2828	0.000645328		2944	-0.01634		2828	0.00379
2830	0.00508		2914	-0.000664024		2830	0.000637826		2946	-0.01597		2830	0.00181
2832	0.00408		2916	-0.000637455		2832	0.000103324		2948	-0.01498		2832	1.0494e-05
2834	0.00314		2918	-0.000179885		2834	-0.000486177		2950	-0.01457		2834	7.95019e-06
2836	0.00309		2920	7.36838e-05		2836	-0.000161679		2952	-0.01431		2836	-0.00159
2838	0.00338		2922	0.000642253		2838	0.00091382		2954	-0.01316		2838	-0.00278
2840	0.00338		2924	0.00271		2840	0.00159		2956	-0.01235		2840	-0.00211
2842	0.00276		2926	0.00292		2842	0.00176		2958	-0.0119		2842	-0.00225
2844	0.0022		2928	0.00271		2844	0.00236		2960	-0.01229		2844	-0.00201
2846	0.00229		2930	0.00246		2846	0.00371		2962	-0.01217		2846	-0.0021
2848	0.0022		2932	0.00225		2848	0.00442		2964	-0.01093		2848	-0.00222
2850	0.00152		2934	0.00144		2850	0.00468		2966	-0.00927		2850	-0.00282
2852	0.000290757		2936	0.00103		2852	0.00361		2968	-0.00918		2852	-0.0023
2854	0.000692886		2938	0.000555806		2854	0.00272		2970	-0.0101		2854	-0.00137
2856	0.00135		2940	0.000588376		2856	7.66134e-05		2972	-0.00902		2856	-0.00119
2858	0.000789144		2942	0.00242		2858	-0.00386		2974	-0.00894		2858	-0.00137
2860	0.00155		2944	0.00268		2860	-0.0064		2976	-0.00951		2860	-0.00198
2862	0.00187		2946	0.00285		2862	-0.00726		2978	-0.00922		2862	-0.00254
2864	0.000748531		2948	0.00322		2864	-0.00681		2980	-0.00742		2864	-0.00272
2866	0.00137		2950	0.00209		2866	-0.00669		2982	-0.00637		2866	-0.00355
2868	0.00179		2952	0.00102		2868	-0.00638		2984	-0.0063		2868	-0.00439
2870	0.00209		2954	-0.00103		2870	-0.00757		2986	-0.00496		2870	-0.00523
2872	0.00159		2956	-0.00246		2872	-0.00878		2988	-0.00309		2872	-0.00494
2874	0.00224		2958	-0.0019		2874	-0.00934		2990	-0.00261		2874	-0.00527
2876	0.00282		2960	0.000247783		2876	-0.00728		2992	-0.00264		2876	-0.00536
2878	0.00193		2962	0.00122		2878	-0.00627		2994	-0.00219		2878	-0.00507
2880	0.00262		2964	0.00134		2880	-0.00527		2996	-0.00253		2880	-0.00385
2882	0.00169		2966	0.000195146		2882	-0.00634		2998	-0.0026		2882	-0.00265
2884	-0.00021118		2968	-0.000290399		2884	-0.00862		3000	-0.00194		2884	-0.00118
2886	-0.000221051		2970	-0.00161		2886	-0.01061		3002	-0.00157		2886	0.000652575
2888	0.000951078		2972	-0.00084049		2888	-0.01259		3004	-0.00171		2888	0.00192
2890	0.00127		2974	-0.000195036		2890	-0.01566		3006	-0.00192		2890	0.00201
2892	0.00116		2976	-7.5816e-06		2892	-0.01764		3008	-0.00131		2892	0.00164
2894	0.00186		2978	0.000983873		2894	-0.01934		3010	-0.000842294		2894	0.000332707
2896	0.00209		2980	0.00175		2896	-0.02055		3012	-0.000547017		2896	-0.002
2898	0.00113		2982	0.00174		2898	-0.02126		3014	-0.000709739		2898	-0.00336
2900	0.00134		2984	0.00173		2900	-0.02154		3016	-0.000439462		2900	-0.00361
2902	0.00070598		2986	0.00143		2902	-0.02191		3018	-0.00155		2902	-0.00443
2904	0.000127109		2988	0.00193		2904	-0.02256		3020	-0.00178		2904	-0.00516
2906	0.000993238		2990	0.00285		2906	-0.02273		3022	-0.00175		2906	-0.00554
2908	0.000684367		2992	0.00213		2908	-0.02242		3024	-0.00198		2908	-0.00561
2910	0.000919496		2994	0.000555508		2910	-0.02328		3026	-0.00244		2910	-0.00542
2912	0.000495625		2996	9.62695e-07		2912	-0.02285		3028	-0.00226		2912	-0.00397
2914	-0.000128246		2998	0.000118568		2914	-0.02267		3030	-0.00294		2914	-0.00233
2916	-0.000624117		3000	-0.000515832		2916	-0.02152		3032	-0.00333		2916	-0.00113
2918	-0.000265988		3002	-0.00121		2918	-0.02042		3034	-0.00232		2918	-0.00028756
2920	0.000275141		3004	-0.00347		2920	-0.01943		3036	-0.00228		2920	0.000661222
2922	0.00019327		3006	-0.01076		2922	-0.01841		3038	-0.00162		2922	0.000626005
2924	0.000464399		3008	-0.01653		2924	-0.01797		3040	-0.000628092		2924	0.00137
2926	0.000710528		3010	-0.01771		2926	-0.01796		3042	0.000117385		2926	0.00242
2928	0.000540656		3012	-0.01653		2928	-0.01776		3044	0.000103862		2928	0.003
2930	0.000463785		3014	-0.01471		2930	-0.0165		3046	-0.000621661		2930	0.00313
2932	0.000896914		3016	-0.01254		2932	-0.01505		3048	1.18153e-05		2932	0.00384
2934	0.000866043		3018	-0.01086		2934	-0.01468		3050	-0.000371708		2934	0.00408
2936	0.000768172		3020	-0.00713		2936	-0.01426		3052	0.000352769		2936	0.00481
2938	0.000543301		3022	-0.00432		2938	-0.01432		3054	0.000131245		2938	0.00458
2940	0.00073643		3024	0.00041237		2940	-0.01399		3056	-0.000364278		2940	0.00478
2942	0.000968559		3026	0.00852		2942	-0.0128		3058	-0.000337801		2942	0.00449
2944	0.00136		3028	0.01486		2944	-0.01279		3060	-0.000356324		2944	0.0036
2946	0.000206817		3030	0.01822		2946	-0.01253		3062	-0.000772848		2946	0.0023
2948	-0.000591054		3032	0.01863		2948	-0.01116		3064	-0.000781371		2948	0.000618173
2950	-0.000119925		3034	0.01841		2950	-0.00966		3066	-0.00307		2950	-0.000170592
2952	-3.86353e-05		3036	0.01719		2952	-0.00831		3068	-0.0055		2952	0.0001287
2954	-0.000247861		3038	0.01549		2954	-0.00731		3070	-0.00591		2954	0.000362993
2956	0.000129913		3040	0.01381		2956	-0.00564		3072	-0.00512		2956	0.00164
2958	0.000982687		3042	0.01203		2958	-0.00546		3074	-0.00409		2958	0.00327
2960	0.000146461		3044	0.00877		2960	-0.00549		3076	-0.00417		2960	0.00521
2962	-8.77649e-05		3046	0.00656		2962	-0.0048		3078	-0.00463		2962	0.00474
2964	-0.000203991		3048	0.00413		2964	-0.00451		3080	-0.00578		2964	0.00494
2966	-0.000489217		3050	0.00263		2966	-0.00445		3082	-0.00666		2966	0.00531
2968	-0.000971443		3052	0.00249		2968	-0.00514		3084	-0.00641		2968	0.00447
2970	-0.000702669		3054	0.00233		2970	-0.00532		3086	-0.00557		2970	0.0029
2972	0.000377105		3056	0.00323		2972	-0.00654		3088	-0.00357		2972	0.00325
2974	0.00074488		3058	0.0044		2974	-0.0066		3090	-0.0035		2974	0.00396
2976	0.000208654		3060	0.00507		2976	-0.00554		3092	-0.00589		2976	0.00402
2978	0.00108		3062	0.00389		2978	-0.0054		3094	-0.00836		2978	0.00341
2980	0.00143		3064	0.00396		2980	-0.00649		3096	-0.01023		2980	0.00323
2982	0.000245976		3066	0.00427		2982	-0.00608		3098	-0.01184		2982	0.00229
2984	0.00014075		3068	0.00408		2984	-0.00621		3100	-0.01241		2984	0.00218
2986	6.4524e-05		3070	0.00221		2986	-0.006		3102	-0.01328		2986	0.00185
2988	-0.000663702		3072	0.000861871		2988	-0.00634		3104	-0.01379		2988	0.000597959
2990	-1.09279e-05		3074	-0.000276559		2990	-0.00654		3106	-0.01428		2990	0.000658251
2992	-0.000294154		3076	-0.000384989		2992	-0.00649		3108	-0.01465		2992	0.00119
2994	-0.00020038		3078	-0.0012		2994	-0.0048		3110	-0.01434		2994	0.00137
2996	0.000352394		3080	-0.000724849		2996	-0.0042		3112	-0.01377		2996	0.00241
2998	8.11684e-05		3082	-0.00122		2998	-0.00475		3114	-0.01396		2998	0.00379
3000	-6.14162e-05		3084	-0.00168		3000	-0.00498		3116	-0.01501		3000	0.00485
3002	-0.000155227		3086	-0.000497553		3002	-0.00428		3118	-0.01384		3002	0.0054
3004	0.000372962		3088	0.000641955		3004	-0.00284		3120	-0.01263		3004	0.00506
3006	-0.00132		3090	0.000436463		3006	-0.00105		3122	-0.01149		3006	0.000328218
3008	-0.00471		3092	-0.000305029		3008	0.000521408		3124	-0.01213		3008	-0.00486
3010	-0.00783		3094	-0.000186521		3010	0.000738644		3126	-0.01274		3010	-0.0082
3012	-0.01054		3096	-0.000273013		3012	-3.81195e-05		3128	-0.01336		3012	-0.00927
3014	-0.01079		3098	7.44946e-05		3014	-0.00112		3130	-0.01288		3014	-0.00963
3016	-0.01066		3100	0.000517002		3016	-0.000304647		3132	-0.01204		3016	-0.00849
3018	-0.01072		3102	0.00015351		3018	0.00017059		3134	-0.01165		3018	-0.00762
3020	-0.01023		3104	0.000208018		3020	-0.000678174		3136	-0.01092		3020	-0.00623
3022	-0.00975		3106	0.000276526		3022	-0.00115		3138	-0.01147		3022	-0.00387
3024	-0.00935		3108	-0.000828966		3024	-0.000638701		3140	-0.01066		3024	-0.00191
3026	-0.00589		3110	-0.0014		3026	-0.00107		3142	-0.01024		3026	0.00161
3028	-0.00145		3112	-0.00076095		3028	-0.00121		3144	-0.01016		3028	0.00622
3030	0.00154		3114	0.000146557		3030	-0.00177		3146	-0.01016		3030	0.00862
3032	0.00317		3116	0.000140065		3032	-0.000882755		3148	-0.0102		3032	0.01031
3034	0.00411		3118	-0.000477427		3034	-0.00149		3150	-0.00901		3034	0.01107
3036	0.00483		3120	0.00111		3036	-0.00122		3152	-0.00607		3036	0.01023
3038	0.00536		3122	0.00248		3038	-0.000668046		3154	-0.0055		3038	0.0099
3040	0.0053		3124	0.00206		3040	-0.000647809		3156	-0.00556		3040	0.00874
3042	0.00415		3126	0.00226		3042	-0.00121		3158	-0.005		3042	0.00735
3044	0.00332		3128	0.00123		3044	-0.0014		3160	-0.00462		3044	0.00614
3046	0.00254		3130	8.77764e-05		3046	-0.0008051		3162	-0.00436		3046	0.00564
3048	0.00197		3132	-0.000762275		3048	5.61367e-05		3164	-0.00418		3048	0.0035
3050	0.00197		3134	-0.0019		3050	0.000717273		3166	-0.0029		3050	0.00117
3052	0.00162		3136	-0.0011		3052	0.00057204		3168	-0.00303		3052	-0.000485709
3054	0.000675175		3138	-0.00106		3054	-0.000318192		3170	-0.00226		3054	-0.00194
3056	0.000737204		3140	-0.00081848		3056	0.000340575		3172	-0.0022		3056	-0.00252
3058	0.000900233		3142	-0.000780531		3058	0.000819343		3174	-0.0026		3058	-0.00316
3060	0.000122263		3144	-0.00161		3060	0.00167		3176	-0.00262		3060	-0.00309
3062	-0.000399708		3146	-0.000796633		3062	0.00235		3178	-0.00315		3062	-0.00369
3064	-0.00182		3148	-0.000189684		3064	0.00215		3180	-0.0031		3064	-0.00407
3066	-0.0022		3150	-0.000691735		3066	-0.000937587		3182	-0.00403		3066	-0.00389
3068	-0.00186		3152	-0.000541787		3068	-0.00493		3184	-0.00365		3068	-0.00335
3070	-0.00107		3154	0.000174162		3070	-0.00682		3186	-0.0023		3070	-0.00183
3072	-0.000367562		3156	0.000456111		3072	-0.00717		3188	-0.00193		3072	-0.00138
3074	0.000795467		3158	0.00065806		3074	-0.00647		3190	-0.00202		3074	2.53931e-05
3076	0.00122		3160	0.00135		3076	-0.00484		3192	-0.00184		3076	0.00040113
3078	0.00126		3162	-6.50426e-05		3078	-0.00225		3194	-0.00268		3078	0.000390866
3080	0.000968554		3164	-5.60938e-05		3080	0.000820786		3196	-0.00274		3080	0.00115
3082	0.00103		3166	-0.000404145		3082	0.00259		3198	-0.00326		3082	0.00133
3084	0.000864613		3168	0.000736804		3084	0.00473		3200	-0.00188		3084	0.00148
3086	0.000183642		3170	0.000757753		3086	0.0082		3202	-0.000970593		3086	0.00116
3088	0.000273671		3172	-8.30739e-05		3088	0.01159		3204	0.000702103		3088	0.00161
3090	-4.63e-05		3174	0.000117756		3090	0.01266		3206	0.000346799		3090	0.00186
3092	0.000363729		3176	-0.000451415		3092	0.012		3208	-0.000568505		3092	0.00219
3094	0.000353758		3178	-0.000435585		3094	0.01047		3210	-0.000566809		3094	0.00126
3096	-0.000740212		3180	-0.000536756		3096	0.00847		3212	-5.61134e-05		3096	0.000697394
3098	-0.000801183		3182	-0.000484926		3098	0.00652		3214	-1.14175e-05		3098	1.41485e-05
3100	-0.000422154		3184	-0.00291		3100	0.00366		3216	-0.000238722		3100	0.000120904
3102	8.1875e-05		3186	-0.01042		3102	0.000663293		3218	0.000425974		3102	-0.000307342
3104	-0.000216096		3188	-0.01451		3104	-0.00113		3220	0.00047467		3104	-0.000730587
3106	-0.000702067		3190	-0.01651		3106	-0.00305		3222	-0.000171634		3106	-0.0012
3108	-0.000356037		3192	-0.01687		3108	-0.00553		3224	-0.000910938		3108	-0.00226
3110	0.000516992		3194	-0.01503		3110	-0.00875		3226	-0.000322242		3110	-0.00235
3112	0.000763021		3196	-0.01302		3112	-0.01101		3228	-0.000350546		3112	-0.00281
3114	0.00066105		3198	-0.00959		3114	-0.01216		3230	-0.00010185		3114	-0.00348
3116	-5.09208e-05		3200	-0.00671		3116	-0.01351		3232	0.000651846		3116	-0.00362
3118	-0.000617892		3202	-0.0046		3118	-0.0132		3234	0.00107		3118	-0.00386
3120	-0.000781862		3204	-0.000633801		3120	-0.01155		3236	0.000269414		3120	-0.00217
3122	-0.000737833		3206	0.00788		3122	-0.0092		3238	-9.67465e-06		3122	-0.00111
3124	-0.00123		3208	0.01567		3124	-0.00867		3240	0.0013		3124	-0.000818037
3126	-0.000938775		3210	0.01887		3126	-0.00824		3242	0.000334147		3126	-1.92819e-05
3128	-0.000657746		3212	0.01904		3128	-0.00784		3244	0.000463058		3128	0.000506473
3130	-0.00116		3214	0.01879		3130	-0.00753		3246	-9.20308e-05		3130	0.00112
3132	-0.00166		3216	0.01749		3132	-0.00741		3248	-0.00028812		3132	0.00139
3134	-0.000880658		3218	0.01451		3134	-0.00839		3250	-0.000493209		3134	0.000678738
3136	-0.000717629		3220	0.01305		3136	-0.0092		3252	-0.000408298		3136	0.000452493
3138	4.94e-05		3222	0.01139		3138	-0.00957		3254	-0.000261387		3138	0.000220248
3140	9.42917e-06		3224	0.00978		3140	-0.00966		3256	-0.000191476		3140	-0.000380997
3142	-0.000154542		3226	0.00807		3142	-0.01023		3258	0.000305435		3142	-0.000501956
3144	-0.000327512		3228	0.00867		3144	-0.01047		3260	-7.65393e-06		3144	-0.00027375
3146	1.51776e-05		3230	0.00723		3146	-0.01052		3262	0.000328257		3146	0.000185457
3148	-0.000881322		3232	0.00593		3148	-0.01015		3264	-0.00106		3148	0.000692664
3150	-0.000422822		3234	0.00526		3150	-0.00989		3266	-0.000593921		3150	0.00124
3152	-0.000133322		3236	0.0039		3152	-0.0097		3268	-9.01004e-06		3152	0.00114
3154	7.01779e-05		3238	0.00345		3154	-0.00981		3270	0.000699901		3154	0.00157
3156	-6.32201e-06		3240	0.00148		3156	-0.00981		3272	0.00174		3156	0.00179
3158	0.000643178		3242	0.000527707		3158	-0.00968		3274	-5.82771e-05		3158	0.000786697
3160	0.000704678		3244	0.000291875		3160	-0.00878		3276	-0.00299		3160	0.000175903
3162	0.000556178		3246	-5.59568e-05		3162	-0.0084		3278	-0.00485		3162	-0.00037589
3164	-0.000245322		3248	0.000778211		3164	-0.00762		3280	-0.00389		3164	-0.000318683
3166	0.000207178		3250	0.00193		3166	-0.00719		3282	-0.00249		3166	4.65232e-05
3168	0.000754678		3252	0.00203		3168	-0.00657		3284	-0.00165		3168	-0.00017327
3170	-0.000651822		3254	0.00211		3170	-0.00559		3286	-0.0004339		3170	-0.000144064
3172	-0.00124		3256	0.000604884		3172	-0.00432		3288	0.000428912		3172	-8.1857e-05
3174	-0.00102		3258	-0.000136948		3174	-0.00381		3290	0.000242724		3174	0.00026935
3176	-0.000217321		3260	0.000325939		3176	-0.00397		3292	0.00118		3176	0.000841556
3178	0.000790179		3262	0.000688785		3178	-0.00341		3294	0.00194		3178	0.00207
3180	0.000404679		3264	-0.000784369		3180	-0.00362		3296	0.00455		3180	0.00333
3182	0.000911179		3266	-0.000236522		3182	-0.00334		3298	0.00766		3182	0.00357
3184	-0.000173321		3268	0.000180324		3184	-0.00265		3300	0.0077		3184	0.00387
3186	-0.000605821		3270	8.21707e-05		3186	-0.00219		3302	0.00719		3186	0.00403
3188	-0.000307321		3272	-0.000541983		3188	-0.0014		3304	0.00663		3188	0.00338
3190	-0.000495821		3274	-0.000900136		3190	-0.000894267		3306	0.00399		3190	0.00221
3192	5.56793e-05		3276	-0.00152		3192	6.4179e-06		3308	0.00229		3192	0.00213
3194	9.93574e-05		3278	-0.00158		3194	-0.000313897		3310	0.000701847		3194	0.00246
3196	0.000654469		3280	-0.000906597		3196	-0.000705211		3312	-0.000260341		3196	0.00243
3198	0.00015458		3282	-0.000136751		3198	-0.00142		3314	-0.000708528		3198	0.00229
3200	-0.000651308		3284	-0.000744904		3200	-0.00145		3316	0.000189284		3200	0.00313
3202	-0.000205197		3286	-0.000619058		3202	-0.00198		3318	-0.000591904		3202	0.00345
3204	-0.000564086		3288	0.000103789		3204	-0.00335		3320	-0.00201		3204	0.00366
3206	-5.89743e-05		3290	0.000290635		3206	-0.00325		3322	-0.00167		3206	0.00313
3208	-0.000106863		3292	0.000139481		3208	-0.00339		3324	-0.00207		3208	0.00147
3210	-0.000290752		3294	0.00124		3210	-0.00379		3326	-0.00253		3210	0.000342559
3212	0.00114		3296	0.00225		3212	-0.00356		3328	-0.00351		3212	5.326e-05
3214	0.00105		3298	0.00177		3214	-0.00345		3330	-0.0042		3214	-0.000182039
3216	-0.00167		3300	0.000974867		3216	-0.00324		3332	-0.00323		3216	-0.00389
3218	-0.00607		3302	0.00112		3218	-0.00271		3334	-0.00393		3218	-0.00856
3220	-0.00999		3304	0.00147		3220	-0.00339		3336	-0.00304		3220	-0.01235
3222	-0.011		3306	0.00263		3222	-0.00322		3338	-0.00188		3222	-0.01406
3224	-0.01151		3308	0.00281		3224	-0.00196		3340	-0.00209		3224	-0.0129
3226	-0.01135		3310	0.00239		3226	0.000736858		3342	-0.00171		3226	-0.01128
3228	-0.01011		3312	0.00228		3228	0.00338		3344	-0.00156		3228	-0.00925
3230	-0.0095		3314	0.0022		3230	0.00514		3346	-0.000913886		3230	-0.00671
3232	-0.00877		3316	0.00114		3232	0.00532		3348	-2.75262e-05		3232	-0.00307
3234	-0.00692		3318	0.00141		3234	0.00571		3350	-0.00137		3234	-0.00155
3236	-0.00448		3320	0.000609377		3236	0.00492		3352	-0.00173		3236	0.00197
3238	-2.21922e-05		3322	0.00101		3238	0.00435		3354	-0.000593447		3238	0.00731
3240	0.00393		3324	0.00129		3240	0.00311		3356	0.000450913		3240	0.01069
3242	0.00664		3326	0.00166		3242	0.0018		3358	0.000116273		3242	0.01292
3244	0.00697		3328	0.00117		3244	5.70571e-05		3360	0.000557632		3244	0.01288
3246	0.00739		3330	0.00147		3246	-0.000540476		3362	0.000583992		3246	0.0116
3248	0.00721		3332	0.00241		3248	-0.00122		3364	-0.000358648		3248	0.00966
3250	0.00683		3334	0.00113		3250	-0.00211		3366	-0.00107		3250	0.00793
3252	0.00642		3336	0.00113		3252	-0.00353		3368	-0.0014		3252	0.00577
3254	0.00579		3338	0.000351336		3254	-0.004		3370	-0.00159		3254	0.00519
3256	0.00513		3340	-0.000702225		3256	-0.00415		3372	-0.00147		3256	0.00471
3258	0.00422		3342	-0.000344785		3258	-0.00419		3374	-0.00172		3258	0.00347
3260	0.00469		3344	0.000826655		3260	-0.00497		3376	-0.00229		3260	0.00201
3262	0.00496		3346	-7.52797e-05		3262	-0.00566		3378	-0.00122		3262	0.000454974
3264	0.0041		3348	-0.00147		3264	-0.0054		3380	-0.00091877		3264	-5.1565e-05
3266	0.00345		3350	-0.00182		3266	-0.00553		3382	-0.00093941		3266	-0.00105
3268	0.0033		3352	-0.00216		3268	-0.00559		3384	-0.00138		3268	-0.0021
3270	0.00314		3354	-0.00286		3270	-0.00556		3386	-0.0014		3270	-0.0027
3272	0.00349		3356	-0.00249		3272	-0.004		3388	-0.000345331		3272	-0.0034
3274	0.00393		3358	-0.00122		3274	-0.00271		3390	0.000192029		3274	-0.00427
3276	0.00325		3360	-0.000937268		3276	-0.00408		3392	0.00104		3276	-0.00555
3278	0.00202		3362	-0.000885981		3278	-0.00624		3394	0.000892748		3278	-0.00475
3280	0.00255		3364	-0.00192		3280	-0.00715		3396	0.00103		3280	-0.0047
3282	0.00261		3366	-0.0076		3282	-0.007		3398	0.000947468		3282	-0.00488
3284	0.00143		3368	-0.01307		3284	-0.00632		3400	0.000678827		3284	-0.00438
3286	0.0019		3370	-0.0152		3286	-0.00457		3402	0.000743187		3286	-0.0047
3288	0.00275		3372	-0.01435		3288	-0.00343		3404	0.000275547		3288	-0.00509
3290	0.00243		3374	-0.01183		3290	-0.00424		3406	-0.000107093		3290	-0.00477
3292	0.00307		3376	-0.00946		3292	-0.00294		3408	0.000286266		3292	-0.00424
3294	0.00184		3378	-0.00751		3294	-0.00163		3410	-0.000535374		3294	-0.00336
3296	0.00136		3380	-0.00467		3296	0.000134381		3412	-9.60142e-05		3296	-0.00157
3298	0.00212		3382	-0.000789107		3298	0.00338		3414	0.000654346		3298	-0.0013
3300	0.00195		3384	0.00379		3300	0.00523		3416	0.000657705		3300	-0.0015
3302	0.0021		3386	0.01132		3302	0.00657		3418	0.000810065		3302	-0.000443096
3304	0.00232		3388	0.01841		3304	0.0078		3420	0.000183425		3304	0.000256346
3306	0.00241		3390	0.02207		3306	0.00752		3422	-7.12155e-05		3306	0.000652787
3308	0.00184		3392	0.02348		3308	0.00639		3424	-0.000529856		3308	0.000183229
3310	0.000998825		3394	0.02256		3310	0.00545		3426	-0.000935496		3310	0.000113671
3312	0.000847091		3396	0.02137		3312	0.00508		3428	-0.000733136		3312	0.00141
3314	0.00129		3398	0.0198		3314	0.00472		3430	-0.000925776		3314	0.00163
3316	0.000992622		3400	0.01781		3316	0.00393		3432	-0.00167		3316	0.00103
3318	0.000248888		3402	0.0156		3318	0.00237		3434	-0.00136		3318	0.000358437
3320	-3.48466e-05		3404	0.01411		3320	0.00285		3436	-0.000194585		3320	-0.000387121
3322	0.000309419		3406	0.01172		3322	0.00427		3438	-0.000267365		3322	0.000585321
3324	-0.000483315		3408	0.00966		3324	0.00425		3440	-0.00196		3324	8.07623e-05
3326	0.00015795		3410	0.00738		3326	0.00381		3442	-0.00244		3326	-0.00165
3328	0.000298216		3412	0.00612		3328	0.00376		3444	-0.00194		3328	-0.00209
3330	0.000326482		3414	0.00473		3330	0.00414		3446	-0.00186		3330	-0.0014
3332	-0.000796253		3416	0.00564		3332	0.00361		3448	-0.00151		3332	-0.000715471
3334	-0.000675987		3418	0.0072		3334	0.00312		3450	-0.000572048		3334	-0.00011103
3336	-0.00103		3420	0.00605		3336	0.00141		3452	7.41714e-05		3336	-0.000240347
3338	-0.00182		3422	0.00425		3338	8.70927e-05		3454	0.000729391		3338	0.000244613
3340	-0.00183		3424	0.00195		3340	-0.00117		3456	0.00124		3340	0.00135
3342	-0.00155		3426	0.00174		3342	-0.00216		3458	0.00228		3342	0.0014
3344	-0.00183		3428	0.00316		3344	-0.00242		3460	0.00269		3344	0.000493491
3346	-0.00154		3430	0.00226		3346	-0.00406		3462	0.0023		3346	-0.00047055
3348	-0.00209		3432	0.00293		3348	-0.0047		3464	0.00153		3348	-0.00192
3350	-0.00126		3434	0.00239		3350	-0.00433		3466	0.0017		3350	-0.00257
3352	-0.001		3436	0.00184		3352	-0.00506		3468	0.00258		3352	-0.00201
3354	-0.000920331		3438	0.0017		3354	-0.00571		3470	0.00337		3354	-0.000260712
3356	-0.000455065		3440	0.000294093		3356	-0.00546		3472	0.00211		3356	0.000835247
3358	0.0002022		3442	-0.000587202		3358	-0.00444		3474	0.00215		3358	0.00115
3360	0.000416466		3444	-0.000305498		3360	-0.00327		3476	0.0014		3360	0.00267
3362	0.000586732		3446	-0.000109793		3362	-0.00307		3478	0.000320025		3362	0.00385
3364	0.000398997		3448	0.000741911		3364	-0.00279		3480	-7.47554e-05		3364	0.0043
3366	0.000553263		3450	0.000583616		3366	-0.00367		3482	0.00139		3366	0.00347
3368	0.000211528		3452	-0.00023968		3368	-0.00376		3484	0.00196		3368	0.00276
3370	-3.1206e-05		3454	-9.29751e-05		3370	-0.00276		3486	0.00123		3370	0.00158
3372	-0.00030294		3456	0.000343729		3372	-0.00357		3488	-0.00132		3372	0.00212
3374	-9.6747e-06		3458	0.000841434		3374	-0.00358		3490	-0.00278		3374	0.00309
3376	-0.000337409		3460	0.00126		3376	-0.00365		3492	-0.00356		3376	0.003
3378	-0.000358143		3462	0.00218		3378	-0.00272		3494	-0.0037		3378	0.00285
3380	-0.000976878		3464	0.00288		3380	-0.00147		3496	-0.00178		3380	0.00148
3382	-0.000467612		3466	0.00195		3382	-0.00104		3498	-0.00112		3382	0.000644719
3384	-0.000957347		3468	0.000962957		3384	-0.00143		3500	-0.00205		3384	-0.000407899
3386	-0.000558081		3470	0.00114		3386	-0.00173		3502	-0.000227644		3386	-0.00139
3388	-0.000671686		3472	0.000760366		3388	4.14875e-05		3504	0.0014		3388	-0.00215
3390	-0.0012		3474	0.00155		3390	0.000199748		3506	0.00376		3390	-0.00192
3392	-0.00127		3476	0.00182		3392	0.00129		3508	0.00582		3392	0.000173468
3394	-0.00122		3478	0.00201		3394	0.0013		3510	0.00712		3394	0.00151
3396	-0.00162		3480	0.00255		3396	0.00138		3512	0.00659		3396	0.00373
3398	-0.0002614		3482	0.00225		3398	0.00131		3514	0.00494		3398	0.00547
3400	0.00106		3484	0.00132		3400	0.00138		3516	0.00412		3400	0.00623
3402	0.0013		3486	0.000651493		3402	0.00103		3518	0.00303		3402	0.00773
3404	0.000637372		3488	-6.11088e-05		3404	0.000534979		3520	0.00255		3404	0.00744
3406	0.000610629		3490	-0.000167711		3406	1.88446e-05		3522	0.00167		3406	0.00691
3408	0.000229886		3492	-0.00147		3408	0.00019971		3524	0.00113		3408	0.00719
3410	0.000272143		3494	-0.00293		3410	0.000255575		3526	0.0016		3410	0.00705
3412	-0.0004866		3496	-0.00371		3412	0.00122		3528	0.00214		3412	0.0074
3414	-0.000465342		3498	-0.00369		3414	0.00189		3530	0.00189		3414	0.00767
3416	-0.000313085		3500	-0.00291		3416	0.00225		3532	0.00144		3416	0.00748
3418	0.000185172		3502	-0.00193		3418	0.00289		3534	0.00106		3418	0.00725
3420	0.000569429		3504	-0.00141		3420	0.00292		3536	0.000864435		3420	0.00657
3422	-0.000335314		3506	5.14759e-05		3422	0.00309		3538	0.000251326		3422	0.00641
3424	-0.000667056		3508	0.000631874		3424	0.00169		3540	0.000372607		3424	0.00654
3426	-0.00208		3510	-0.000134728		3426	-0.00168		3542	7.18873e-05		3426	0.00277
3428	-0.00539		3512	-0.00133		3428	-0.00292		3544	0.000699168		3428	-0.00311
3430	-0.00858		3514	-0.00192		3430	-0.00146		3546	0.000753448		3430	-0.00674
3432	-0.01037		3516	-0.00242		3432	0.000922091		3548	0.00166		3432	-0.00843
3434	-0.01039		3518	-0.00212		3434	0.00295		3550	0.000866009		3434	-0.01073
3436	-0.01062		3520	-0.00168		3436	0.00481		3552	0.00029429		3436	-0.01229
3438	-0.01055		3522	-0.00183		3438	0.00663		3554	-0.00058743		3438	-0.0127
3440	-0.00883		3524	-0.00119		3440	0.00763		3556	-0.000740149		3440	-0.01249
3442	-0.00882		3526	-0.000537964		3442	0.00605		3558	-0.000198869		3442	-0.01141
3444	-0.00721		3528	0.000152715		3444	0.00371		3560	-0.00104		3444	-0.0092
3446	-0.00458		3530	0.000695394		3446	0.00226		3562	-0.000450308		3446	-0.00394
3448	0.000483994		3532	0.000610072		3448	0.000515012		3564	-0.000383027		3448	0.000848353
3450	0.00419		3534	0.000918751		3450	-0.00142		3566	-0.000263747		3450	0.00478
3452	0.00654		3536	0.00157		3452	-0.00298		3568	-0.000311466		3452	0.00665
3454	0.00722		3538	0.0015		3454	-0.00224		3570	-0.000681186		3454	0.00692
3456	0.00684		3540	0.000106788		3456	-0.00207		3572	-5.79054e-05		3456	0.00692
3458	0.00596		3542	0.000543467		3458	-0.00241		3574	0.000466375		3458	0.00681
3460	0.00403		3544	-0.00248		3460	-0.00549		3576	0.000324656		3460	0.00594
3462	0.00393		3546	-0.01022		3462	-0.00906		3578	-0.000265064		3462	0.00462
3464	0.00432		3548	-0.01496		3464	-0.01167		3580	-9.27835e-05		3464	0.0045
3466	0.00367		3550	-0.01609		3466	-0.01234		3582	-6.2503e-05		3466	0.00445
3468	0.00369		3552	-0.01522		3468	-0.01222		3584	-0.000789223		3468	0.00326
3470	0.00313		3554	-0.01221		3470	-0.01024		3586	-0.000613942		3470	0.00166
3472	0.00182		3556	-0.00956		3472	-0.00926		3588	-0.0011		3472	0.000655246
3474	0.00191		3558	-0.00679		3474	-0.00669		3590	-0.00124		3474	0.000796987
3476	0.00238		3560	-0.00372		3476	-0.00216		3592	-0.000474231		3476	0.000992729
3478	0.00207		3562	-0.00272		3478	0.00184		3594	-0.000166972		3478	0.00028247
3480	0.00131		3564	0.00135		3480	0.00564		3596	0.000404287		3480	0.000369358
3482	0.00134		3566	0.00991		3482	0.00729		3598	-0.000255454		3482	0.000244221
3484	0.000752203		3568	0.01675		3484	0.00766		3600	-0.000890194		3484	-0.00162
3486	0.000456766		3570	0.01996		3486	0.00495		3602	-0.00149		3486	-0.00401
3488	0.000293329		3572	0.0215		3488	0.000814705		3604	-0.0016		3488	-0.00481
3490	5.58912e-05		3574	0.02128		3490	-0.000856873		3606	-0.000553417		3490	-0.00356
3492	-0.000356546		3576	0.0197		3492	-0.00221		3608	0.000945842		3492	-0.00182
3494	-0.000216984		3578	0.01829		3494	-0.00208		3610	0.000124101		3494	-0.00113
3496	-0.000724421		3580	0.01622		3496	-0.00271		3612	-0.00041164		3496	-0.000867744
3498	-0.00119		3582	0.01407		3498	-0.00287		3614	-8.03804e-05		3498	-0.00148
3500	-0.0011		3584	0.0127		3500	-0.00306		3616	0.000686879		3500	-0.00114
3502	-0.000864733		3586	0.01006		3502	-0.00248		3618	0.000307138		3502	-0.000491157
3504	3.68294e-05		3588	0.00758		3504	-0.000816344		3620	0.00133		3504	0.000247705
3506	0.000511392		3590	0.00586		3506	0.003		3622	0.00159		3506	0.00151
3508	1.29545e-05		3592	0.00481		3508	0.00776		3624	0.000933915		3508	0.00121
3510	-0.000338483		3594	0.00333		3510	0.01076		3626	0.000703174		3510	0.000660292
3512	-0.00077092		3596	0.00203		3512	0.01197		3628	0.000335434		3512	0.000543154
3514	-0.00118		3598	0.00212		3514	0.01144		3630	0.000116693		3514	0.000155017
3516	-0.000588795		3600	0.00283		3516	0.01068		3632	-0.000129048		3516	0.000272879
3518	-7.42325e-05		3602	0.00308		3518	0.00913		3634	9.4211e-05		3518	0.000750741
3520	0.00020533		3604	0.00273		3520	0.00713		3636	-0.00024053		3520	0.000724603
3522	0.000375893		3606	0.00262		3522	0.00618		3638	-0.000775197		3522	-0.000684534
3524	0.000146455		3608	0.00245		3524	0.00484		3640	-0.000114381		3524	-0.00102
3526	3.50179e-05		3610	0.00149		3526	0.00382		3642	0.000509435		3526	-0.00075981
3528	-0.00048742		3612	0.00174		3528	0.00251		3644	0.000251251		3528	-0.000468948
3530	0.000700143		3614	0.00216		3530	0.000798363		3646	0.000806067		3530	-0.000387928
3532	0.00107		3616	0.00125		3532	0.000512955		3648	0.00131		3532	0.000383275
3534	0.0011		3618	0.00129		3534	0.000517548		3650	0.00161		3534	0.000373477
3536	0.00037356		3620	0.000689574		3536	-0.000310859		3652	0.00218		3536	-0.000981321
3538	0.000367608		3622	-0.00035875		3538	-0.000255266		3654	0.00299		3538	-0.00205
3540	0.000267656		3624	-0.000245074		3540	-0.000887673		3656	0.00307		3540	-0.00124
3542	0.000396704		3626	-0.000323399		3542	-0.00138		3658	0.00335		3542	-0.000587714
3544	0.00165		3628	0.000933277		3544	-0.00131		3660	0.0032		3544	-0.000193511
3546	0.00157		3630	0.00166		3546	-0.00173		3662	0.00252		3546	0.000156691
3548	0.00192		3632	0.00166		3548	-0.00164		3664	0.00317		3548	-4.91066e-05
3550	0.00234		3634	-2.26956e-05		3550	-0.00034223		3666	0.00296		3550	-0.00102
3552	0.00176		3636	-0.00055502		3552	0.000455887		3668	0.00268		3552	-0.00194
3554	0.000187991		3638	-0.000279344		3554	6.00263e-06		3670	0.000862858		3554	-0.00268
3556	-0.000771961		3640	0.000788332		3556	-0.000714881		3672	0.000320674		3556	-0.00352
3558	-0.00109		3642	0.000726007		3558	-0.000151765		3674	0.00108		3558	-0.004
3560	-0.000119865		3644	0.000839683		3560	-0.000265649		3676	0.00124		3560	-0.00304
3562	-0.000123817		3646	0.00171		3562	-0.00165		3678	0.00136		3562	-0.0028
3564	1.22305e-05		3648	0.00156		3564	-0.00246		3680	0.000959937		3564	-0.00212
3566	-0.000415722		3650	0.000643583		3566	-0.00273		3682	0.00109		3566	-0.00158
3568	0.000159326		3652	-0.000397833		3568	-0.00325		3684	0.0015		3568	-0.0012
3570	0.000302374		3654	-0.00127		3570	-0.00453		3686	0.00133		3570	0.000660119
3572	-0.000186578		3656	-0.00221		3572	-0.00462		3688	0.000649726		3572	0.000461322
3574	5.947e-05		3658	-0.00134		3574	-0.00336		3690	0.00205		3574	0.000690524
3576	-0.000239482		3660	-0.000378496		3576	-0.00309		3692	0.00196		3576	0.00158
3578	-7.24342e-05		3662	0.0011		3578	-0.00249		3694	0.000230737		3578	0.00107
3580	8.7117e-05		3664	0.002		3580	-0.00187		3696	-0.00199		3580	-0.000334804
3582	0.000103		3666	0.00197		3582	-0.00151		3698	-0.00422		3582	-0.00177
3584	-0.000524116		3668	0.00182		3584	-0.00161		3700	-0.00436		3584	-0.00148
3586	0.000109767		3670	0.000864424		3586	-0.00159		3702	-0.00457		3586	-0.000509697
3588	-0.000527349		3672	0.000164008		3588	-0.00163		3704	-0.00298		3588	0.000179672
3590	-0.000488466		3674	-0.000449408		3590	-0.000469908		3706	-0.00129		3590	-0.00045696
3592	0.00101		3676	-0.000107824		3592	0.00133		3708	-0.000357236		3592	-0.000479591
3594	0.000340301		3678	-0.000436239		3594	0.00172		3710	0.000483768		3594	-4.62221e-05
3596	1.84443e-07		3680	-0.00141		3596	0.00233		3712	0.000701771		3596	0.000752147
3598	0.000972068		3682	-0.00122		3598	0.00296		3714	0.001		3598	0.0013
3600	0.000751951		3684	-0.00102		3600	0.00252		3716	0.00423		3600	0.00135
3602	0.000134835		3686	-0.00135		3602	0.0017		3718	0.00694		3602	0.00113
3604	-0.000635282		3688	-0.00103		3604	0.00134		3720	0.00776		3604	0.00164
3606	-0.000360398		3690	-0.000208735		3606	0.00163		3722	0.00743		3606	0.00127
3608	0.000327485		3692	6.84913e-06		3608	0.00181		3724	0.0079		3608	0.00102
3610	0.000493368		3694	0.00010942		3610	0.00101		3726	0.00934		3610	0.00204
3612	-0.000729748		3696	-0.00113		3612	-0.00017274		3728	0.00991		3612	0.00354
3614	-0.000762865		3698	-0.000542442		3614	-5.45812e-05		3730	0.01005		3614	0.00401
3616	-0.000210981		3700	-0.000704872		3616	0.00107		3732	0.00892		3616	0.00529
3618	0.000560902		3702	-0.000860303		3618	0.00152		3734	0.0085		3618	0.00441
3620	0.000329786		3704	-0.000524734		3620	0.00208		3736	0.00895		3620	0.00213
3622	0.00105		3706	0.000137835		3622	0.00302		3738	0.00693		3622	8.29411e-05
3624	0.000871552		3708	0.000419404		3624	0.00404		3740	0.00517		3624	-0.00171
3626	7.14358e-05		3710	-0.000242027		3626	0.00427		3742	0.00489		3626	-0.0035
3628	0.000320319		3712	0.000461543		3628	0.00501		3744	0.00388		3628	-0.00404
3630	0.00131		3714	0.000795112		3630	0.00483		3746	0.0042		3630	-0.0036
3632	0.00171		3716	0.00139		3632	0.00338		3748	0.00328		3632	-0.0035
3634	0.00177		3718	0.00052425		3634	0.00283		3750	0.00225		3634	-0.00402
3636	-7.21659e-05		3720	3.18193e-05		3636	0.00154		3752	0.000856833		3636	-0.00673
3638	-0.00475		3722	-0.000493612		3638	0.000433324		3754	0.000657013		3638	-0.00914
3640	-0.00813		3724	-0.0025		3640	-0.000984517		3756	0.000802194		3640	-0.01056
3642	-0.01029		3726	-0.00758		3642	-0.00246		3758	0.000187375		3642	-0.01142
3644	-0.01031		3728	-0.01383		3644	-0.00386		3760	-0.000934445		3644	-0.01247
3646	-0.00959		3730	-0.01632		3646	-0.00707		3762	-0.00175		3646	-0.01156
3648	-0.00887		3732	-0.01589		3648	-0.0103		3764	-0.0019		3648	-0.0106
3650	-0.00762		3734	-0.01433		3650	-0.01124		3766	-0.00119		3650	-0.00934
3652	-0.00598		3736	-0.01197		3652	-0.00947		3768	-0.00162		3652	-0.0078
3654	-0.00474		3738	-0.00902		3654	-0.00816		3770	-0.000195542		3654	-0.00648
3656	-0.0022		3740	-0.00588		3656	-0.00565		3772	-0.000281361		3656	-0.00261
3658	0.0025		3742	-0.00255		3658	-0.00192		3774	-5.91802e-05		3658	0.00274
3660	0.00668		3744	0.00297		3660	0.0002029		3776	0.000864		3660	0.00659
3662	0.00857		3746	0.01194		3662	0.00169		3778	0.000789181		3662	0.00828
3664	0.0089		3748	0.01878		3664	0.00247		3780	-0.000807638		3664	0.01029
3666	0.00864		3750	0.02275		3666	0.00341		3782	-0.00117		3666	0.01142
3668	0.0088		3752	0.02411		3668	0.00568		3784	9.47229e-05		3668	0.01131
3670	0.00813		3754	0.02394		3670	0.00725		3786	0.000916904		3670	0.01042
3672	0.00692		3756	0.02225		3672	0.00729		3788	0.000354084		3672	0.00995
3674	0.00726		3758	0.02062		3674	0.0076		3790	7.44688e-05		3674	0.00906
3676	0.00696		3760	0.01907		3676	0.00561		3792	-0.000162821		3676	0.0078
3678	0.00639		3762	0.01621		3678	0.00383		3794	-0.00102		3678	0.00494
3680	0.00474		3764	0.01239		3680	0.00183		3796	-0.0006994		3680	0.00236
3682	0.0039		3766	0.0102		3682	0.000521093		3798	-0.00058269		3682	0.00029662
3684	0.00323		3768	0.00855		3684	-0.000651981		3800	-0.000437979		3684	-0.000674539
3686	0.00267		3770	0.0084		3686	-0.00127		3802	6.1731e-05		3686	-0.00127
3688	0.00263		3772	0.00858		3688	-0.00251		3804	-0.000130559		3688	-0.00141
3690	0.00173		3774	0.00885		3690	-0.00131		3806	-0.000704848		3690	-0.0025
3692	0.00196		3776	0.00848		3692	0.000545726		3808	-3.81379e-05		3692	-0.00384
3694	0.00103		3778	0.00721		3694	0.000410652		3810	0.000330572		3694	-0.0039
3696	0.000874812		3780	0.00643		3696	-0.00223		3812	-8.07172e-05		3696	-0.00522
3698	0.000801092		3782	0.00563		3698	-0.00611		3814	-0.000838007		3698	-0.00548
3700	0.00112		3784	0.00428		3700	-0.00798		3816	-0.000452296		3700	-0.00555
3702	0.000987653		3786	0.00471		3702	-0.00842		3818	-0.000748586		3702	-0.00637
3704	0.000684933		3788	0.00406		3704	-0.00876		3820	-0.000771876		3704	-0.00679
3706	0.00137		3790	0.00238		3706	-0.0084		3822	-0.000278165		3706	-0.00651
3708	0.00167		3792	0.00214		3708	-0.00733		3824	-0.000521455		3708	-0.006
3710	0.000454774		3794	0.00283		3710	-0.00598		3826	-0.000187745		3710	-0.00426
3712	-6.89454e-05		3796	0.00304		3712	-0.0045		3828	0.000527966		3712	-0.00255
3714	-0.000720665		3798	0.00338		3714	-0.00285		3830	0.000480676		3714	-0.00217
3716	-0.00116		3800	0.0027		3716	0.00114		3832	0.000876386		3716	-0.00163
3718	-0.000776104		3802	0.00196		3718	0.00551		3834	0.000861097		3718	-0.002
3720	0.000366176		3804	0.00286		3720	0.0077		3836	-0.000100193		3720	-0.000958384
3722	0.000640456		3806	0.00243		3722	0.00793		3838	-0.00103		3722	0.00138
3724	-4.32634e-05		3808	0.00106		3724	0.00789		3840	-0.000882072		3724	0.00301
3726	-0.000445777		3810	0.000726949		3726	0.00738		3842	-0.000551009		3726	0.00518
3728	0.000437115		3812	0.00119		3728	0.00772		3844	-0.000200946		3728	0.005
3730	0.00126		3814	0.00128		3730	0.00716		3846	3.21178e-05		3730	0.00475
3732	4.48978e-05		3816	0.00134		3732	0.00857		3848	0.000568181		3732	0.00438
3734	-0.000826211		3818	0.000272949		3734	0.00848		3850	0.00125		3734	0.00398
3736	-0.000785319		3820	-0.00122		3736	0.00769		3852	0.000404308		3736	0.00432
3738	-0.00118		3822	-0.00101		3738	0.00852		3854	0.000860371		3738	0.00511
3740	-0.00211		3824	-0.0003851		3740	0.00756		3856	0.000273434		3740	0.00598
3742	-0.00269		3826	-0.0013		3742	0.00633		3858	0.000457497		3742	0.00474
3744	-0.00201		3828	-0.000805034		3744	0.00521		3860	-0.000135439		3744	0.00335
3746	-0.00122		3830	-0.00101		3746	0.00411		3862	-0.000265376		3746	0.00242
3748	-0.000235969		3832	-0.000468968		3748	0.00314		3864	-0.000145313		3748	0.0018
3750	-0.000992078		3834	0.000249065		3750	0.00259		3866	0.00068075		3750	0.00146
3752	-0.000874186		3836	0.00107		3752	0.00221		3868	0.00133		3752	-0.000226927
3754	-0.000220295		3838	0.000856131		3754	0.000556543		3870	0.00116		3754	-0.00157
3756	0.000449597		3840	0.00262		3756	-0.000901266		3872	0.00030794		3756	-0.00231
3758	0.000916489		3842	0.00301		3758	-0.00148		3874	0.000941003		3758	-0.00345
3760	0.0011		3844	0.0013		3760	-0.00249		3876	0.002		3760	-0.00446
3762	-0.000162728		3846	-0.000276737		3762	-0.00346		3878	0.00227		3762	-0.00493
3764	-2.08367e-05		3848	-0.000323704		3764	-0.00518		3880	0.00151		3764	-0.00516
3766	0.000652055		3850	-0.000958671		3766	-0.00697		3882	0.00234		3766	-0.0077
3768	0.000479947		3852	-0.00106		3768	-0.00635		3884	0.00165		3768	-0.00808
3770	8.68381e-05		3854	-0.000184605		3770	-0.00589		3886	0.000716383		3770	-0.00773
3772	-0.00028927		3856	0.000722428		3772	-0.00665		3888	0.000588446		3772	-0.00813
3774	-0.00136		3858	0.00123		3774	-0.00666		3890	0.0013		3774	-0.00705
3776	-0.000999487		3860	0.00156		3776	-0.00654		3892	0.0017		3776	-0.00366
3778	-0.000607596		3862	0.0022		3778	-0.0064		3894	0.000877935		3778	-0.0007012
3780	-0.0012		3864	0.00135		3780	-0.00708		3896	0.000605144		3780	0.00219
3782	-0.0012		3866	0.00026644		3782	-0.00748		3898	0.000309353		3782	0.00383
3784	-0.00137		3868	-0.000372658		3784	-0.00589		3900	-0.000616438		3784	0.00598
3786	-0.00157		3870	-0.000685756		3786	-0.00583		3902	2.57706e-05		3786	0.00749
3788	-0.00135		3872	-0.000610854		3788	-0.00486		3904	0.000513979		3788	0.0067
3790	-0.00143		3874	0.000698047		3790	-0.00391		3906	-0.0018		3790	0.00701
3792	-0.00129		3876	0.000905949		3792	-0.00271		3908	-0.00451		3792	0.00623
3794	-0.00128		3878	0.000595851		3794	-0.00225		3910	-0.00574		3794	0.00579
3796	-0.000798571		3880	-0.000223247		3796	-0.00239		3912	-0.0054		3796	0.00556
3798	-0.00045968		3882	-0.0011		3798	-0.00224		3914	-0.00388		3798	0.00407
3800	-0.000597788		3884	-0.000332444		3800	-0.000407478		3916	-0.00164		3800	0.00251
3802	-0.000141896		3886	-2.75422e-05		3802	0.00135		3918	0.000610442		3802	0.00144
3804	0.000322995		3888	-0.00078564		3804	0.00254		3920	0.00194		3804	0.00146
3806	0.00101		3890	-0.000285739		3806	0.00423		3922	0.0034		3806	0.00141
3808	0.000969778		3892	-0.00166		3808	0.00538		3924	0.00463		3808	0.000534206
3810	0.00018467		3894	-0.00178		3810	0.00469		3926	0.00828		3810	0.00167
3812	4.75616e-05		3896	-0.00158		3812	0.00339		3928	0.01117		3812	0.00133
3814	0.000919453		3898	-0.0018		3814	0.00195		3930	0.01151		3814	0.00183
3816	0.000531345		3900	-0.00158		3816	0.00152		3932	0.01038		3816	0.00182
3818	-0.000179764		3902	-0.00156		3818	0.000262511		3934	0.00947		3818	0.00184
3820	-0.000960872		3904	-0.00262		3820	-0.000164157		3936	0.008		3820	0.00235
3822	-0.000561592		3906	-0.00857		3822	0.000217175		3938	0.00557		3822	0.00304
3824	-0.000492152		3908	-0.01472		3824	-0.00113		3940	0.00437		3824	0.00268
3826	0.000446288		3910	-0.01769		3826	-0.00118		3942	0.00327		3826	0.00302
3828	-2.32724e-05		3912	-0.01836		3828	-0.00182		3944	0.00223		3828	0.00259
3830	-0.000152832		3914	-0.01642		3830	-0.00285		3946	0.00225		3830	0.00154
3832	-0.000264392		3916	-0.01331		3832	-0.00322		3948	0.00144		3832	0.0012
3834	9.20476e-05		3918	-0.00995		3834	-0.00267		3950	0.00149		3834	0.00106
3836	-0.000134512		3920	-0.00711		3836	-0.0014		3952	0.00145		3836	0.000675676
3838	-0.000466072		3922	-0.00447		3838	-0.00115		3954	-4.51871e-05		3838	0.00172
3840	-0.000287632		3924	0.000254307		3840	0.000186164		3956	-0.00133		3840	0.00267
3842	-0.000122192		3926	0.00865		3842	0.000926497		3958	-0.00092407		3842	0.00292
3844	6.42476e-05		3928	0.01627		3844	0.000771829		3960	-0.000702511		3844	0.00317
3846	-0.000480312		3930	0.02159		3846	0.00139		3962	-0.000791953		3846	-0.000849013
3848	-0.00417		3932	0.02216		3848	2.49299e-06		3964	-0.000903394		3848	-0.00561
3850	-0.00807		3934	0.02067		3850	-0.000114443		3966	-0.000438835		3850	-0.00759
3852	-0.01023		3936	0.02015		3852	-1.63365e-05		3968	-0.000238277		3852	-0.00901
3854	-0.00996		3938	0.01913		3854	2.57696e-05		3970	0.000366282		3854	-0.00973
3856	-0.00998		3940	0.01808		3856	-0.000367124		3972	0.000653841		3856	-0.00886
3858	-0.00838		3942	0.01654		3858	-0.000203018		3974	0.00126		3858	-0.00725
3860	-0.00713		3944	0.01599		3860	-0.000457912		3976	0.0012		3860	-0.00612
3862	-0.0062		3946	0.0147		3862	-0.000444806		3978	0.00131		3862	-0.00432
3864	-0.00534		3948	0.01341		3864	0.0006283		3980	0.00113		3864	-0.00265
3866	-0.00237		3950	0.01178		3866	-0.000136594		3982	0.000931634		3866	0.00192
3868	0.00197		3952	0.01175		3868	0.000647512		3984	9.31927e-05		3868	0.00937
3870	0.00586		3954	0.01126		3870	0.000994618		3986	-0.000600249		3870	0.01367
3872	0.00814		3956	0.0095		3872	0.00117		3988	4.231e-05		3872	0.01499
3874	0.00911		3958	0.00852		3874	0.00123		3990	0.000113869		3874	0.01527
3876	0.00845		3960	0.00812		3876	0.000995937		3992	-0.000273573		3876	0.01434
3878	0.0081		3962	0.00812		3878	0.000934043		3994	-0.000559014		3878	0.01319
3880	0.00796		3964	0.00869		3880	0.00293		3996	-0.00154		3880	0.01085
3882	0.00721		3966	0.00777		3882	0.00442		3998	-0.002		3882	0.00949
3884	0.00739		3968	0.00775		3884	0.00473		4000	-0.00157		3884	0.00698
3886	0.00657		3970	0.00691		3886	0.00548		4002	-0.000317779		3886	0.00509
3888	0.00547		3972	0.00637		3888	0.00461		4004	-2.82208e-05		3888	0.0026
3890	0.00494		3974	0.00629		3890	0.00313		4006	0.000669338		3890	0.000603026
3892	0.0048		3976	0.00589		3892	0.00174		4008	0.00122		3892	-0.0012
3894	0.00456		3978	0.0059		3894	0.000815891		4010	8.44552e-05		3894	-0.00199
3896	0.0045		3980	0.0061		3896	0.00146		4012	-0.000451986		3896	-0.00243
3898	0.00386		3982	0.0067		3898	0.000257104		4014	-0.00139		3898	-0.00271
3900	0.00298		3984	0.00685		3900	-0.000800003		4016	-0.0015		3900	-0.00378
3902	0.00319		3986	0.00688		3902	-0.00184		4018	-0.00147		3902	-0.00327
3904	0.0031		3988	0.00647		3904	-0.00358		4020	-0.00148		3904	-0.00302
3906	0.00223		3990	0.0045		3906	-0.00714		4022	-0.00129		3906	-0.00291
3908	0.00118		3992	0.00447		3908	-0.01234		4024	-0.000936634		3908	-0.00205
3910	0.00216		3994	0.00545		3910	-0.01529		4026	-0.000267076		3910	-0.00204
3912	0.00327		3996	0.00544		3912	-0.01609		4028	-5.51697e-06		3912	-0.00142
3914	0.00258		3998	0.00568		3914	-0.01598		4030	-0.000154958		3914	-0.00158
3916	0.0031		4000	0.00483		3916	-0.0155		4032	-0.0003544		3916	-0.00145
3918	0.00325		4002	0.00434		3918	-0.01421		4034	0.000204159		3918	-0.00272
3920	0.00369		4004	0.00417		3920	-0.01203		4036	-0.000102282		3920	-0.00357
3922	0.00293		4006	0.0047		3922	-0.01112		4038	2.02763e-05		3922	-0.00351
3924	0.00317		4008	0.00457		3924	-0.0096		4040	6.7835e-05		3924	-0.00414
3926	0.00315		4010	0.00397		3926	-0.00626		4042	-0.000668996		3926	-0.00458
3928	0.00207		4012	0.0037		3928	-0.00087052		4044	-0.0011		3928	-0.00383
3930	0.000594704		4014	0.00296		3930	0.00393		4046	-0.00107		3930	-0.00253
3932	0.00089155		4016	0.00399		3932	0.00636		4048	-0.000727566		3932	-0.00183
3934	0.00105		4018	0.00371		3934	0.00582		4050	0.00125		3934	-0.00212
3936	0.001		4020	0.00337		3936	0.00546		4052	0.00196		3936	-0.00315
3938	0.00188		4022	0.00364		3938	0.00582		4054	0.00175		3938	-0.00308
3940	0.000579937		4024	0.00386		3940	0.00502		4056	0.00124		3940	-0.00327
3942	0.000495783		4026	0.00334		3942	0.00542		4058	0.000205485		3942	-0.00196
3944	0.00061563		4028	0.00283		3944	0.00524		4060	2.92952e-05		3944	-0.00137
3946	-9.35234e-05		4030	0.00302		3946	0.00641		4062	0.000134105		3946	0.000672558
3948	0.000660323		4032	0.00269		3948	0.00719		4064	-0.000361085		3948	0.00219
3950	0.00151		4034	0.00238		3950	0.00753		4066	-0.000777274		3950	0.00238
3952	0.00229		4036	0.00176		3952	0.00794		4068	-0.000748464		3952	0.00245
3954	0.00191		4038	0.00155		3954	0.00777		4070	-0.000591654		3954	0.00333
3956	0.00197		4040	0.00125		3956	0.00775		4072	5.7156e-05		3956	0.00417
3958	0.00178		4042	0.00161		3958	0.00711		4074	0.000192966		3958	0.00282
3960	0.00162		4044	0.000651509		3960	0.00649		4076	0.000199776		3960	0.003
3962	0.00064625		4046	0.00116		3962	0.00562		4078	-0.000111414		3962	0.00314
3964	2.70963e-05		4048	0.00206		3964	0.00564		4080	-0.000564603		3964	0.0021
3966	-0.000492057		4050	0.00187		3966	0.00628		4082	-0.000471793		3966	0.000366844
3968	-8.85699e-05		4052	0.00211		3968	0.00681		4084	-0.000382983		3968	-0.0014
3970	0.000333218		4054	0.00144		3970	0.00681		4086	-0.000895173		3970	-0.00379
3972	8.80068e-05		4056	0.00123		3972	0.00496		4088	-0.00104		3972	-0.00424
3974	3.87951e-05		4058	0.000860073		3974	0.00382		4090	2.74472e-05		3974	-0.00338
3976	-0.000195417		4060	0.000927439		3976	0.00184		4092	0.000707062		3976	-0.0018
3978	-6.76282e-05		4062	0.000445805		3978	0.000141344		4094	0.00118		3978	-0.000419267
3980	-0.00089984		4064	-0.000159829		3980	-0.000907248		4096	0.000529283		3980	0.000808215
3982	-0.000588052		4066	0.000730538		3982	-0.000818839		4098	0.000101393		3982	0.00103
3984	4.87368e-05		4068	0.000907904		3984	-0.00163		4100	7.1503e-05		3984	0.00172
3986	0.000588525		4070	-0.00023473		3986	-0.000566023		4102	0.000585613		3986	0.00275
3988	0.000330314		4072	-0.00109		3988	0.00133		4104	0.00145		3988	0.00304
3990	0.000546102		4074	-0.000721997		3990	0.00252		4106	0.00128		3990	0.00336
3992	0.00108		4076	-0.00124		3992	0.004		4108	0.00205		3992	0.00441
3994	0.00167		4078	-0.0014		3994	0.00571		4110	0.00268		3994	0.00575
3996	0.00125		4080	-0.000817899		3996	0.00631		4112	0.00219		3996	0.00544
3998	0.0011		4082	-0.000551532		3998	0.00627		4114	0.00126		3998	0.00396
[truncated: 1,049 more rows]

## Sheet: Fig. 2a
Signal light scattering		Signal dRI		Signal absorbance 280nm		Molar mass			Signal absorbance 280nm		Molar mass
volume (mL)	ARM	volume (mL)	ARM	volume (mL)	ARM	volume (mL)	ARM		volume (mL)	ARMF15X	volume (mL)	ARMF15X
0.919927	-5.84444e-05	0.799609	-0.000258794	1	0.000740179	13.6721	67304.8		1	0.00087682	12.2781	380015
0.928344	-0.000102991	0.807504	-0.000261356	1.00842	0.000817838	13.6805	66996.4		1.00842	0.000995216	12.2866	373287
0.936761	-0.000148971	0.815399	-0.000263039	1.01683	0.000887345	13.6889	66654.9		1.01683	0.00110818	12.295	359059
0.945178	-0.000177213	0.823293	-0.000264722	1.02525	0.000948976	13.6974	66327.4		1.02525	0.00121312	12.3034	347525
0.953596	-0.000190017	0.831188	-0.000266377	1.03367	0.00100255	13.7058	65944.2		1.03367	0.00130825	12.3118	339586
0.962013	-0.000197607	0.839083	-0.000266008	1.04209	0.00104899	13.7142	65529.9		1.04209	0.00139257	12.3202	333355
0.97043	-0.000205373	0.846978	-0.000265639	1.0505	0.00108873	13.7226	65144.6		1.0505	0.00146584	12.3287	327314
0.978848	-0.000213093	0.854873	-0.000259616	1.05892	0.00112152	13.731	64851.8		1.05892	0.00152834	12.3371	321237
0.987265	-0.000215545	0.862767	-0.000259869	1.06734	0.00114815	13.7394	64557.9		1.06734	0.00158079	12.3455	315204
0.995682	-0.000211909	0.870662	-0.000260122	1.07576	0.0011693	13.7479	64291.1		1.07576	0.00162414	12.3539	308445
1.0041	-0.000208258	0.878557	-0.00026096	1.08417	0.00119067	13.7563	64015.6		1.08417	0.00165947	12.3623	300748
1.01252	-0.000209169	0.886452	-0.000246727	1.09259	0.00121072	13.7647	63721.4		1.09259	0.00168789	12.3707	292145
1.02093	-0.000213975	0.894347	-0.000239793	1.10101	0.00122767	13.7731	63323.8		1.10101	0.00171048	12.3792	282946
1.02935	-0.000221026	0.902241	-0.000239285	1.10942	0.00124178	13.7815	63010.3		1.10942	0.00172822	12.3876	273228
1.03777	-0.000230866	0.910136	-0.000238777	1.11784	0.00125288	13.7899	62727.4		1.11784	0.001742	12.396	262384
1.04619	-0.000263054	0.918031	-0.000239237	1.12626	0.0012604	13.7984	62347.9		1.12626	0.00175261	12.4044	250513
1.0546	-0.000288964	0.925926	-0.000239698	1.13468	0.00126665	13.8068	61940.2		1.13468	0.0017607	12.4128	238680
1.06302	-0.000293203	0.933821	-0.000245555	1.14309	0.00127537	13.8152	61482.2		1.14309	0.0017668	12.4212	227947
1.07144	-0.000271997	0.941715	-0.000253895	1.15151	0.0012833	13.8236	61020.3		1.15151	0.00177136	12.4297	218399
1.07985	-0.000245564	0.94961	-0.000254068	1.15993	0.00129028	13.832	60604.3		1.15993	0.0017747	12.4381	209276
1.08827	-0.000239072	0.957505	-0.000255287	1.16835	0.0012968	13.8405	60203.8		1.16835	0.00177704	12.4465	200248
1.09669	-0.000249102	0.9654	-0.000255133	1.17676	0.0013021	13.8489	59794.8		1.17676	0.00177856	12.4549	191736
1.10511	-0.00025598	0.973295	-0.000256274	1.18518	0.00130627	13.8573	59316.7		1.18518	0.00177932	12.4633	183987
1.11352	-0.000260381	0.981189	-0.000257415	1.1936	0.00130919	13.8657	58867.2		1.1936	0.00177939	12.4717	177429
1.12194	-0.000250336	0.989084	-0.000265781	1.20201	0.0013089	13.8741	58487.9		1.20201	0.00177875	12.4802	171468
1.13036	-0.000235519	0.996979	-0.000266188	1.21043	0.00130707	13.8825	57992.2		1.21043	0.0017774	12.4886	165311
1.13878	-0.000220852	1.00487	-0.000266856	1.21885	0.00130661	13.891	57455		1.21885	0.00177532	12.497	159262
1.14719	-0.000208401	1.01277	-0.000267524	1.22727	0.00130659	13.8994	56928.1		1.22727	0.00177254	12.5054	153135
1.15561	-0.000200305	1.02066	-0.000274726	1.23568	0.00130657	13.9078	56308.6		1.23568	0.00176908	12.5138	147017
1.16403	-0.000253792	1.02856	-0.000271601	1.2441	0.0013065	13.9162	55683.7		1.2441	0.00176504	12.5222	141118
1.17245	-0.00032273	1.03645	-0.000270416	1.25252	0.00130745	13.9246	55190		1.25252	0.00176051	12.5307	135585
1.18086	-0.000350182	1.04435	-0.00027257	1.26094	0.00130842	13.933	54720.6		1.26094	0.00175565	12.5391	130685
1.18928	-0.000352492	1.05224	-0.000274724	1.26935	0.0013093	13.9415	54127.8		1.26935	0.00175062	12.5475	126656
1.1977	-0.000334228	1.06014	-0.000279369	1.27777	0.00130977	13.9499	53510.1		1.27777	0.00174555	12.5559	123328
1.20611	-0.000322825	1.06803	-0.00028839	1.28619	0.00130987	13.9583	52882.1		1.28619	0.00174055	12.5643	120266
1.21453	-0.00031791	1.07593	-0.000293664	1.2946	0.00130682	13.9667	52533.2		1.2946	0.00173571	12.5728	117203
1.22295	-0.000329537	1.08382	-0.000289081	1.30302	0.00130196	13.9751	52554.4		1.30302	0.00173103	12.5812	114163
1.23137	-0.000328526	1.09172	-0.000288082	1.31144	0.00129753	13.9835	52141.9		1.31144	0.00172649	12.5896	111140
1.23978	-0.000315417	1.09961	-0.000286627	1.31986	0.00129489	13.992	51492.5		1.31986	0.00172201	12.598	108238
1.2482	-0.000294293	1.10751	-0.000274033	1.32827	0.00129273	14.0004	50850.4		1.32827	0.00171751	12.6064	105639
1.25662	-0.000293597	1.1154	-0.000271273	1.33669	0.00129073	14.0088	50232.9		1.33669	0.00171289	12.6148	103505
1.26504	-0.000311603	1.1233	-0.000268513	1.34511	0.00128864	14.0172	49743.6		1.34511	0.00170808	12.6233	102102
1.27345	-0.000369168	1.13119	-0.000264123	1.35353	0.00128646	14.0256	49370.5		1.35353	0.00170292	12.6317	101334
1.28187	-0.000419756	1.13909	-0.000262847	1.36194	0.00128451	14.034	48936.1		1.36194	0.00169748	12.6401	100758
1.29029	-0.00039724	1.14698	-0.00026226	1.37036	0.00128257	14.0425	48550.8		1.37036	0.00169173	12.6485	100172
1.2987	-0.000368654	1.15488	-0.000266048	1.37878	0.00128063	14.0509	48161.9		1.37878	0.00168569	12.6569	99485.7
1.30712	-0.000343968	1.16277	-0.000269836	1.38719	0.00128	14.0593	47804.6		1.38719	0.00167938	12.6653	98704.1
1.31554	-0.000338777	1.17066	-0.000273228	1.39561	0.00127992	14.0677	47528.8		1.39561	0.00167285	12.6738	98006.1
1.32396	-0.000349844	1.17856	-0.000275724	1.40403	0.00127823	14.0761	47303.4		1.40403	0.00166614	12.6822	97360.5
1.33237	-0.000360933	1.18645	-0.00027913	1.41245	0.001275	14.0846	47051.9		1.41245	0.00165932	12.6906	96571.1
1.34079	-0.00037223	1.19435	-0.000280803	1.42086	0.00126895	14.093	46792.8		1.42086	0.00165243	12.699	95832.8
1.34921	-0.00038977	1.20224	-0.000282477	1.42928	0.00126208	14.1014	46672.2		1.42928	0.00164552	12.7074	95413.3
1.35763	-0.000416943	1.21014	-0.000286066	1.4377	0.00125388	14.1098	46532.5		1.4377	0.00163861	12.7158	95248.2
1.36604	-0.000426567	1.21803	-0.000283394	1.44612	0.00124777	14.1182	46401.6		1.44612	0.00163171	12.7243	95095.4
1.37446	-0.000431352	1.22593	-0.000282316	1.45453	0.00124757	14.1266	46232.6		1.45453	0.00162479	12.7327	94815.4
1.38288	-0.000462908	1.23382	-0.000283782	1.46295	0.00124743	14.1351	46125.6		1.46295	0.00161784	12.7411	94515.2
1.39129	-0.00051452	1.24172	-0.000285249	1.47137	0.00124692	14.1435	46070.4		1.47137	0.00161081	12.7495	94318.9
1.39971	-0.000510199	1.24961	-0.000287357	1.47978	0.00124539	14.1519	45993.1		1.47978	0.00160368	12.7579	94232.9
1.40813	-0.00049722	1.25751	-0.000296007	1.4882	0.00124136	14.1603	45924.2		1.4882	0.00159644	12.7663	94214.1
1.41655	-0.000482698	1.2654	-0.0003001	1.49662	0.00123665	14.1687	45864.5		1.49662	0.00158911	12.7748	94265.2
1.42496	-0.000466337	1.2733	-0.000297276	1.50504	0.00123292	14.1771	45814.1		1.50504	0.00158174	12.7832	94411.5
1.43338	-0.000435441	1.28119	-0.000296934	1.51345	0.00123015	14.1856	45802.3		1.51345	0.00157441	12.7916	94545.1
1.4418	-0.00039321	1.28909	-0.000298006	1.52187	0.00122746	14.194	45870.2		1.52187	0.00156721	12.8	94606.7
1.45022	-0.000370761	1.29698	-0.000299079	1.53029	0.00122479	14.2024	45971.5		1.53029	0.00156025	12.8084	94521.5
1.45863	-0.000366339	1.30488	-0.000301567	1.53871	0.0012217	14.2108	45968.3		1.53871	0.00155363	12.8169	94315.9
1.46705	-0.000398122	1.31277	-0.000307146	1.54712	0.00122096	14.2192	45977		1.54712	0.00154743	12.8253	94150.3
1.47547	-0.000428904	1.32067	-0.00030764	1.55554	0.0012197	14.2276	45984.6		1.55554	0.00154168	12.8337	94081.5
1.48388	-0.000413808	1.32856	-0.000320741	1.56396	0.00121778	14.2361	46031.3		1.56396	0.00153641	12.8421	94090.9
1.4923	-0.000391477	1.33646	-0.000333438	1.57238	0.00121464	14.2445	46043.3		1.57237	0.00153157	12.8505	94202.1
1.50072	-0.000349854	1.34435	-0.000337931	1.58079	0.00121037	14.2529	46067.7		1.58079	0.00152711	12.8589	94339.4
1.50914	-0.000314489	1.35225	-0.000338301	1.58921	0.00120708	14.2613	46126.1		1.58921	0.00152294	12.8674	94442.5
1.51755	-0.000286891	1.36014	-0.000342623	1.59763	0.00120567	14.2697	46187.1		1.59763	0.00151897	12.8758	94567.3
1.52597	-0.000319799	1.36803	-0.000331887	1.60604	0.00120439	14.2781	46245.4		1.60604	0.00151511	12.8842	94742.9
1.53439	-0.000348953	1.37593	-0.000330238	1.61446	0.00120389	14.2866	46305.5		1.61446	0.00151126	12.8926	94981.7
1.54281	-0.000367288	1.38382	-0.000328589	1.62288	0.001204	14.295	46374.4		1.62288	0.00150736	12.901	95243
1.55122	-0.000384644	1.39172	-0.000313061	1.6313	0.00120446	14.3034	46434.6		1.6313	0.00150337	12.9094	95455.6
1.55964	-0.000402177	1.39961	-0.00031084	1.63971	0.00120716	14.3118	46487.1		1.63971	0.00149926	12.9179	95611.4
1.56806	-0.000442973	1.40751	-0.000310305	1.64813	0.00121143	14.3202	46548.3		1.64813	0.00149501	12.9263	95760.7
1.57647	-0.000481427	1.4154	-0.000310291	1.65655	0.00121596	14.3287	46601.1		1.65655	0.00149064	12.9347	95913.3
1.58489	-0.00051881	1.4233	-0.0003104	1.66497	0.00122065	14.3371	46644.1		1.66497	0.00148615	12.9431	96047.6
1.59331	-0.000578887	1.43119	-0.00031051	1.67338	0.00122426	14.3455	46691.3		1.67338	0.00148158	12.9515	96163.3
1.60173	-0.000624777	1.43909	-0.000299708	1.6818	0.00122684	14.3539	46754.8		1.6818	0.00147696	12.9599	96288.2
1.61014	-0.000622416	1.44698	-0.00028392	1.69022	0.00122768	14.3623	46805.1		1.69022	0.00147233	12.9684	96433.8
1.61856	-0.000619745	1.45488	-0.000286969	1.69863	0.00122649	14.3707	46853.9		1.69863	0.00146775	12.9768	96584.7
1.62698	-0.000618899	1.46277	-0.000290019	1.70705	0.00122362	14.3792	46969.3		1.70705	0.00146326	12.9852	96713.7
1.6354	-0.000621296	1.47067	-0.000296983	1.71547	0.001218	14.3876	47023		1.71547	0.00145893	12.9936	96818.2
1.64381	-0.000665529	1.47856	-0.00031412	1.72389	0.00121663	14.396	47044.9		1.72389	0.00145486	13.002	96907.4
1.65223	-0.000704523	1.48646	-0.000308508	1.7323	0.00121603	14.4044	47026.3		1.7323	0.0014511	13.0105	96976
1.66065	-0.000739731	1.49435	-0.000307461	1.74072	0.00121546	14.4128	47064		1.74072	0.00144774	13.0189	97035.9
1.66906	-0.000790912	1.50225	-0.000306414	1.74914	0.0012142	14.4212	47101.4		1.74914	0.00144482	13.0273	97094.9
1.67748	-0.000815187	1.51014	-0.000288985	1.75756	0.00121229	14.4297	47134.6		1.75756	0.0014424	13.0357	97170.9
1.6859	-0.000767407	1.51804	-0.000286332	1.76597	0.00120919	14.4381	47179		1.76597	0.00144047	13.0441	97319.6
1.69432	-0.000715828	1.52593	-0.000285551	1.77439	0.00120391	14.4465	47211.7		1.77439	0.001439	13.0525	97523.4
1.70273	-0.000663838	1.53383	-0.00027284	1.78281	0.00119418	14.4549	47257.2		1.78281	0.00143792	13.061	97700.2
1.71115	-0.000612559	1.54172	-0.000268834	1.79122	0.00118434	14.4633	47296.6		1.79122	0.00143716	13.0694	97819.9
1.71957	-0.000587151	1.54962	-0.000271113	1.79964	0.00117753	14.4717	47338.8		1.79964	0.00143661	13.0778	97988.6
1.72799	-0.000584884	1.55751	-0.000273391	1.80806	0.00117274	14.4802	47373.1		1.80806	0.0014362	13.0862	98201.9
1.7364	-0.000621531	1.5654	-0.000275358	1.81648	0.00117152	14.4886	47396.2		1.81648	0.00143588	13.0946	98376.6
1.74482	-0.000665944	1.5733	-0.000277325	1.82489	0.00117012	14.497	47421.4		1.82489	0.00143562	13.103	98523.2
1.75324	-0.000672055	1.58119	-0.000281867	1.83331	0.00116828	14.5054	47430		1.83331	0.00143544	13.1115	98663.5
1.76165	-0.000676757	1.58909	-0.000282919	1.84173	0.0011657	14.5138	47453.2		1.84173	0.00143538	13.1199	98812.4
1.77007	-0.000680636	1.59698	-0.00028397	1.85015	0.00116303	14.5223	47439.1		1.85015	0.00143549	13.1283	99005.9
1.77849	-0.000690392	1.60488	-0.000285257	1.85856	0.00116033	14.5307	47417.7		1.85856	0.00143581	13.1367	99243.3
1.78691	-0.000706349	1.61277	-0.000286543	1.86698	0.00115544	14.5391	47430.9		1.86698	0.00143636	13.1451	99459.1
1.79532	-0.000753227	1.62067	-0.000290165	1.8754	0.00114965	14.5475	47442		1.8754	0.00143711	13.1535	99630.1
1.80374	-0.000786567	1.62856	-0.000294122	1.88381	0.00114438	14.5559	47461		1.88381	0.001438	13.162	99789.8
1.81216	-0.000827287	1.63646	-0.000297659	1.89223	0.00113964	14.5643	47492.2		1.89223	0.00143895	13.1704	99945.4
1.82058	-0.000873317	1.64435	-0.000301197	1.90065	0.0011356	14.5728	47532		1.90065	0.00143985	13.1788	100079
1.82899	-0.000897343	1.65225	-0.000316142	1.90907	0.00113151	14.5812	47537.8		1.90907	0.0014406	13.1872	100200
1.83741	-0.000909219	1.66014	-0.000308428	1.91748	0.0011273	14.5896	47533.5		1.91748	0.0014411	13.1956	100388
1.84583	-0.00090714	1.66804	-0.000305707	1.9259	0.00112305	14.598	47545.1		1.9259	0.0014413	13.204	100643
1.85424	-0.00090912	1.67593	-0.000306543	1.93432	0.00111839	14.6064	47541		1.93432	0.00144112	13.2125	100848
1.86266	-0.00091464	1.68383	-0.000307379	1.94274	0.00111333	14.6148	47565.6		1.94274	0.00144055	13.2209	100993
1.87108	-0.000923089	1.69172	-0.000309985	1.95115	0.00110748	14.6233	47549.9		1.95115	0.00143957	13.2293	101140
1.8795	-0.000940812	1.69962	-0.000299334	1.95957	0.00110476	14.6317	47507.8		1.95957	0.00143818	13.2377	101316
1.88791	-0.000964808	1.70751	-0.000284691	1.96799	0.00110401	14.6401	47501		1.96799	0.00143638	13.2461	101523
1.89633	-0.0009534	1.71541	-0.000285818	1.9764	0.00110434	14.6485	47508.1		1.9764	0.0014342	13.2546	101788
1.90475	-0.000940438	1.7233	-0.000286944	1.98482	0.0011042	14.6569	47486		1.98482	0.00143166	13.263	102098
1.91317	-0.000928786	1.7312	-0.000290419	1.99324	0.00110354	14.6653	47421.7		1.99324	0.00142878	13.2714	102384
1.92158	-0.000922501	1.73909	-0.000294887	2.00166	0.00110207	14.6738	47343.5		2.00166	0.00142558	13.2798	102667
1.93	-0.000921029	1.74699	-0.000299355	2.01007	0.00110015	14.6822	47290		2.01007	0.00142208	13.2882	102988
1.93842	-0.000929303	1.75488	-0.000319956	2.01849	0.00109787	14.6906	47201.6		2.01849	0.00141828	13.2966	103396
1.94683	-0.000979204	1.76277	-0.000318296	2.02691	0.00109432	14.699	47131.8		2.02691	0.0014142	13.3051	103895
1.95525	-0.00106188	1.77067	-0.000316636	2.03533	0.00109139	14.7074	47044.5		2.03533	0.00140986	13.3135	104453
1.96367	-0.00109087	1.77856	-0.000315523	2.04374	0.00109107	14.7158	46941.3		2.04374	0.00140529	13.3219	105062
1.97209	-0.00109954	1.78646	-0.000314411	2.05216	0.00109165	14.7243	46816.4		2.05216	0.00140054	13.3303	105567
1.9805	-0.00110381	1.79435	-0.000311324	2.06058	0.00109219	14.7327	46719.2		2.06058	0.00139568	13.3387	105885
1.98892	-0.00111594	1.80225	-0.000306418	2.06899	0.00109131	14.7411	46590.9		2.06899	0.0013908	13.3471	106017
1.99734	-0.00113521	1.81014	-0.000301513	2.07741	0.00108909	14.7495	46444.2		2.07741	0.001386	13.3556	106097
2.00576	-0.00116808	1.81804	-0.000299278	2.08583	0.0010856	14.7579	46375.6		2.08583	0.00138137	13.364	106270
2.01417	-0.00119004	1.82593	-0.000298709	2.09425	0.00108654	14.7664	46282.6		2.09425	0.00137701	13.3724	106554
2.02259	-0.00119912	1.83383	-0.000300421	2.10266	0.00108748	14.7748	46210.1		2.10266	0.00137297	13.3808	106968
2.03101	-0.00119749	1.84172	-0.000302133	2.11108	0.00108767	14.7832	46094.2		2.11108	0.00136929	13.3892	107465
2.03942	-0.00119588	1.84962	-0.00030805	2.1195	0.00108716	14.7916	45952.3		2.1195	0.00136599	13.3976	107968
2.04784	-0.00119721	1.85751	-0.000308363	2.12792	0.00108564	14.8	45883.9		2.12792	0.00136303	13.4061	108480
2.05626	-0.00120072	1.86541	-0.000308677	2.13633	0.00108244	14.8084	45763.3		2.13633	0.00136038	13.4145	109005
2.06468	-0.00119791	1.8733	-0.000314038	2.14475	0.00107804	14.8169	45642.4		2.14475	0.00135797	13.4229	109583
2.07309	-0.0011967	1.8812	-0.000315007	2.15317	0.00107537	14.8253	45588.4		2.15317	0.00135571	13.4313	110271
2.08151	-0.00119707	1.88909	-0.000315976	2.16158	0.00107342	14.8337	45488.9		2.16158	0.00135352	13.4397	111145
2.08993	-0.00120314	1.89699	-0.000318145	2.17	0.00107084	14.8421	45386.6		2.17	0.00135131	13.4481	112156
2.09835	-0.00123436	1.90488	-0.000320944	2.17842	0.00106762	14.8505	45259.9		2.17842	0.001349	13.4566	113066
2.10676	-0.00125756	1.91278	-0.000316576	2.18684	0.00106135	14.8589	45150.2		2.18684	0.00134652	13.465	113706
2.11518	-0.00126231	1.92067	-0.000300089	2.19525	0.00105618	14.8674	45033.5		2.19525	0.00134384	13.4734	114197
2.1236	-0.00127687	1.92857	-0.000285701	2.20367	0.00105251	14.8758	44939.5		2.20367	0.00134092	13.4818	114726
2.13201	-0.00129896	1.93646	-0.000280465	2.21209	0.0010504	14.8842	44943.9		2.21209	0.00133779	13.4902	115322
2.14043	-0.00130355	1.94436	-0.000278719	2.22051	0.00104866	14.8926	44908.6		2.22051	0.00133446	13.4987	115998
2.14885	-0.00129862	1.95225	-0.000271055	2.22892	0.00104718	14.901	44769.7		2.22892	0.00133097	13.5071	116803
2.15727	-0.00129379	1.96014	-0.000259416	2.23734	0.00104642	14.9094	44625.8		2.23734	0.00132737	13.5155	117716
2.16568	-0.00129833	1.96804	-0.000262193	2.24576	0.00104755	14.9179	44454.9		2.24576	0.00132371	13.5239	118575
2.1741	-0.00131045	1.97593	-0.000264971	2.25417	0.00104879	14.9263	44254.3		2.25417	0.00132001	13.5323	119508
2.18252	-0.00131555	1.98383	-0.000274966	2.26259	0.00104958	14.9347	44118.3		2.26259	0.0013163	13.5407	120619
2.19094	-0.00130162	1.99172	-0.000285274	2.27101	0.00104994	14.9431	44021.2		2.27101	0.00131259	13.5492	121624
2.19935	-0.00127783	1.99962	-0.000289889	2.27943	0.00104976	14.9515	44000.8		2.27943	0.00130888	13.5576	122333
2.20777	-0.00126519	2.00751	-0.000298704	2.28784	0.00104867	14.9599	43870.6		2.28784	0.00130516	13.566	122969
2.21619	-0.00126305	2.01541	-0.000292341	2.29626	0.00104724	14.9684	43715.7		2.29626	0.00130143	13.5744	123850
2.2246	-0.00128846	2.0233	-0.000280238	2.30468	0.00104886	14.9768	43620.5		2.30468	0.00129771	13.5828	125082
2.23302	-0.00129836	2.0312	-0.00027806	2.3131	0.00105058	14.9852	43535.2		2.3131	0.00129403	13.5912	126315
2.24144	-0.00125863	2.03909	-0.000277507	2.32151	0.00105122	14.9936	43500.8		2.32151	0.00129039	13.5997	127087
2.24986	-0.00122899	2.04699	-0.000276953	2.32993	0.00105082	15.002	43368.9		2.32993	0.00128682	13.6081	127775
2.25827	-0.00120867	2.05488	-0.000272145	2.33835	0.00104856	15.0105	43241		2.33835	0.0012833	13.6165	129151
2.26669	-0.00120681	2.06278	-0.000269354	2.34676	0.0010442	15.0189	43133.3		2.34676	0.00127981	13.6249	131082
2.27511	-0.00123021	2.07067	-0.000266564	2.35518	0.00104097	15.0273	43093.1		2.35518	0.00127627	13.6333	132547
2.28353	-0.00127409	2.07857	-0.000267088	2.3636	0.00103992	15.0357	43181.5		2.3636	0.00127262	13.6417	132901
2.29194	-0.00130375	2.08646	-0.000267613	2.37202	0.00103971	15.0441	43122.6		2.37202	0.00126877	13.6502	132802
2.30036	-0.00130582	2.09436	-0.000270763	2.38043	0.00104013	15.0525	42986.5		2.38043	0.00126465	13.6586	133425
2.30878	-0.0012926	2.10225	-0.000273373	2.38885	0.00104192	15.061	42825.3		2.38885	0.00126022	13.667	135255
2.3172	-0.00126467	2.11015	-0.000278414	2.39727	0.00104413	15.0694	42734.4		2.39727	0.00125546	13.6754	138177
2.32561	-0.00123362	2.11804	-0.000266884	2.40569	0.00104665	15.0778	42661.2		2.40569	0.00125041	13.6838	141852
2.33403	-0.0012283	2.12594	-0.000263072	2.4141	0.00104888	15.0862	42607		2.4141	0.00124512	13.6923	145889
2.34245	-0.00124412	2.13383	-0.00025926	2.42252	0.00105065	15.0946	42524.4		2.42252	0.00123966	13.7007	149892
2.35086	-0.00125167	2.14173	-0.000256343	2.43094	0.001052	15.103	42468.9		2.43094	0.00123408	13.7091	153750
2.35928	-0.0012559	2.14962	-0.000255957	2.43935	0.00105329	15.1115	42396.8		2.43935	0.00122844	13.7175	157490
2.3677	-0.00127655	2.15751	-0.000260783	2.44777	0.00105388	15.1199	42254.3		2.44777	0.00122277	13.7259	160923
2.37612	-0.00130966	2.16541	-0.00026561	2.45619	0.00105381	15.1283	42113.9		2.45619	0.0012171	13.7343	163946
2.38453	-0.00131257	2.1733	-0.000275441	2.46461	0.00105238	15.1367	42022.5		2.46461	0.00121142	13.7428	166432
2.39295	-0.00130617	2.1812	-0.000271999	2.47302	0.00104816	15.1451	41966.9		2.47302	0.00120573	13.7512	168120
2.40137	-0.0013101	2.18909	-0.000263683	2.48144	0.0010445	15.1535	41798.6		2.48144	0.00120002	13.7596	169289
2.40979	-0.00132374	2.19699	-0.000252548	2.48986	0.00104205	15.162	41679		2.48986	0.00119429	13.768	170424
2.4182	-0.00136281	2.20488	-0.000245929	2.49828	0.00104016	15.1704	41528.6		2.49828	0.00118853	13.7764	171956
2.42662	-0.00139212	2.21278	-0.000238167	2.50669	0.00103846	15.1788	41465.5		2.50669	0.00118274	13.7848	174130
2.43504	-0.00136338	2.22067	-0.000240628	2.51511	0.00103678	15.1872	41422.4		2.51511	0.00117689	13.7933	176286
2.44345	-0.00131648	2.22857	-0.00024309	2.52353	0.00103494	15.1956	41396.8		2.52353	0.00117096	13.8017	177769
2.45187	-0.00129172	2.23646	-0.000252567	2.53194	0.00103295	15.2041	41286.1		2.53194	0.00116493	13.8101	179197
2.46029	-0.00128604	2.24436	-0.00026485	2.54036	0.00103066	15.2125	41200.1		2.54036	0.00115875	13.8185	180732
2.46871	-0.00129324	2.25225	-0.000265764	2.54878	0.00102802	15.2209	41172		2.54878	0.00115241	13.8269	182830
2.47712	-0.00128256	2.26015	-0.000266677	2.5572	0.00102539	15.2293	41140.2		2.5572	0.00114591	13.8353	185008
2.48554	-0.00127802	2.26804	-0.000272896	2.56561	0.00102279	15.2377	41045.5		2.56561	0.00113929	13.8438	186244
2.49396	-0.00127909	2.27594	-0.000264184	2.57403	0.00101831	15.2461	40884.1		2.57403	0.00113261	13.8522	186556
2.50238	-0.001289	2.28383	-0.000259673	2.58245	0.00101395	15.2546	40754.1		2.58245	0.00112601	13.8606	186249
2.51079	-0.00127406	2.29173	-0.000246775	2.59087	0.00100986	15.263	40665		2.59087	0.00111963	13.869	185645
2.51921	-0.00125339	2.29962	-0.000239762	2.59928	0.00100577	15.2714	40534.4		2.59928	0.00111366	13.8774	184874
2.52763	-0.00123447	2.30752	-0.000241596	2.6077	0.00100001	15.2798	40422.1		2.6077	0.00110826	13.8858	184494
2.53604	-0.00121835	2.31541	-0.00024343	2.61612	0.000994163	15.2882	40267.5		2.61612	0.00110362	13.8943	185217
2.54446	-0.0012047	2.32331	-0.000247208	2.62453	0.000992272	15.2966	39973.8		2.62453	0.00109982	13.9027	186775
2.55288	-0.00119555	2.3312	-0.000250046	2.63295	0.000990861				2.63295	0.00109694	13.9111	188886
2.5613	-0.00121622	2.3391	-0.000249741	2.64137	0.000989346				2.64137	0.00109492	13.9195	191185
2.56971	-0.00123314	2.34699	-0.000249437	2.64979	0.000987719				2.64979	0.00109367	13.9279	192932
2.57813	-0.00124762	2.35488	-0.000248507	2.6582	0.000985301				2.6582	0.00109301	13.9364	193751
2.58655	-0.00125982	2.36278	-0.000247577	2.66662	0.000983159				2.66662	0.00109269	13.9448	194043
2.59497	-0.00126637	2.37067	-0.000242858	2.67504	0.000983006				2.67504	0.00109248	13.9532	194754
2.60338	-0.00127519	2.37857	-0.000242276	2.68346	0.000982872				2.68346	0.00109212	13.9616	196140
2.6118	-0.00128507	2.38646	-0.000230267	2.69187	0.000983214				2.69187	0.00109141	13.97	197735
2.62022	-0.00127395	2.39436	-0.000227372	2.70029	0.000983741				2.70029	0.0010902	13.9784	199204
2.62863	-0.00125291	2.40225	-0.00022646	2.70871	0.000984409				2.70871	0.00108842	13.9869	200141
2.63705	-0.00122361	2.41015	-0.000227607	2.71713	0.000985032				2.71712	0.00108608	13.9953	200365
2.64547	-0.00119373	2.41804	-0.000228753	2.72554	0.000985205				2.72554	0.00108326	14.0037	200162
2.65389	-0.00116697	2.42594	-0.000233658	2.73396	0.000984952				2.73396	0.00108008
2.6623	-0.00117659	2.43383	-0.000239893	2.74238	0.000984082				2.74238	0.00107668
2.67072	-0.00121707	2.44173	-0.0002487	2.75079	0.000982654				2.75079	0.00107321
2.67914	-0.00126799	2.44962	-0.000249819	2.75921	0.00097865				2.75921	0.00106978
2.68756	-0.00127063	2.45752	-0.000250476	2.76763	0.000973455				2.76763	0.00106645
2.69597	-0.00124158	2.46541	-0.00025011	2.77605	0.00096834				2.77605	0.00106324
2.70439	-0.00121167	2.47331	-0.000250189	2.78446	0.000963374				2.78446	0.00106014
2.71281	-0.00119034	2.4812	-0.000250269	2.79288	0.000957743				2.79288	0.0010571
2.72122	-0.00117799	2.4891	-0.000249392	2.8013	0.000951702				2.8013	0.00105402
2.72964	-0.00120859	2.49699	-0.000249417	2.80972	0.000945079				2.80972	0.00105084
2.73806	-0.00122028	2.50489	-0.000249442	2.81813	0.000940926				2.81813	0.00104752
2.74648	-0.00121826	2.51278	-0.000235386	2.82655	0.000939609				2.82655	0.00104401
2.75489	-0.00121109	2.52068	-0.000229192	2.83497	0.000939484				2.83497	0.00104035
2.76331	-0.00120438	2.52857	-0.000222997	2.84338	0.000939144				2.84338	0.00103658
2.77173	-0.00120332	2.53647	-0.000221308	2.8518	0.000938526				2.8518	0.00103281
2.78015	-0.00120829	2.54436	-0.00022135	2.86022	0.000936511				2.86022	0.00102915
2.78856	-0.00124475	2.55225	-0.000221392	2.86864	0.000935861				2.86864	0.00102575
2.79698	-0.00125697	2.56015	-0.000224462	2.87705	0.000935844				2.87705	0.00102275
2.8054	-0.00124026	2.56804	-0.000227532	2.88547	0.000935973				2.88547	0.00102028
2.81381	-0.00123411	2.57594	-0.000226637	2.89389	0.000936203				2.89389	0.00101841
2.82223	-0.00123815	2.58383	-0.0002282	2.90231	0.000936793				2.90231	0.00101718
2.83065	-0.00127332	2.59173	-0.000229764	2.91072	0.000937307				2.91072	0.00101656
2.83907	-0.00129389	2.59962	-0.000221791	2.91914	0.000936541				2.91914	0.00101646
2.84748	-0.00130604	2.60752	-0.000221542	2.92756	0.000934566				2.92756	0.00101672
2.8559	-0.00131372	2.61541	-0.000223085	2.93597	0.00093117				2.93597	0.00101718
2.86432	-0.00131691	2.62331	-0.000224628	2.94439	0.000928483				2.94439	0.00101763
2.87274	-0.00130037	2.6312	-0.00022027	2.95281	0.000926833				2.95281	0.00101794
2.88115	-0.00128807	2.6391	-0.00021851	2.96123	0.000924546				2.96123	0.00101798
2.88957	-0.00127982	2.64699	-0.000219304	2.96964	0.000921581				2.96964	0.00101772
2.89799	-0.00128283	2.65489	-0.000220097	2.97806	0.000917322				2.97806	0.00101721
2.9064	-0.00128643	2.66278	-0.000222039	2.98648	0.000913989				2.98648	0.00101657
2.91482	-0.001282	2.67068	-0.000223981	2.9949	0.000910727				2.9949	0.00101595
2.92324	-0.00127605	2.67857	-0.000228962	3.00331	0.000907459				3.00331	0.00101554
2.93166	-0.00127194	2.68647	-0.000218616	3.01173	0.000903242				3.01173	0.00101551
2.94007	-0.00126941	2.69436	-0.000217915	3.02015	0.000896254				3.02015	0.00101597
2.94849	-0.00126701	2.70226	-0.000217214	3.02856	0.000889925				3.02856	0.00101698
2.95691	-0.00126758	2.71015	-0.000215207	3.03698	0.000884607				3.03698	0.00101852
2.96533	-0.00127086	2.71805	-0.000212811	3.0454	0.000880186				3.0454	0.0010205
2.97374	-0.00127865	2.72594	-0.000211666	3.05382	0.000877695				3.05382	0.00102274
2.98216	-0.00127124	2.73384	-0.000211129	3.06223	0.000875802				3.06223	0.00102502
2.99058	-0.00125869	2.74173	-0.000211867	3.07065	0.000874343				3.07065	0.00102709
2.99899	-0.00124173	2.74962	-0.000212605	3.07907	0.000873438				3.07907	0.00102871
3.00741	-0.00122028	2.75752	-0.0002132	3.08749	0.000872761				3.08749	0.00102967
3.01583	-0.00120278	2.76541	-0.000213795	3.0959	0.00087176				3.0959	0.0010298
3.02425	-0.00118886	2.77331	-0.000212963	3.10432	0.000870437				3.10432	0.00102903
3.03266	-0.00118149	2.7812	-0.000211697	3.11274	0.000866827				3.11274	0.00102738
3.04108	-0.00116053	2.7891	-0.000211438	3.12115	0.000865399				3.12115	0.00102495
3.0495	-0.00113793	2.79699	-0.000219525	3.12957	0.000864655				3.12957	0.00102193
3.05792	-0.00111379	2.80489	-0.000227612	3.13799	0.000864391				3.13799	0.00101854
3.06633	-0.00108399	2.81278	-0.000241527	3.14641	0.000863919				3.14641	0.00101499
3.07475	-0.00105395	2.82068	-0.000242593	3.15482	0.000863216				3.15482	0.00101148
3.08317	-0.00102371	2.82857	-0.000243658	3.16324	0.000862083				3.16324	0.00100816
3.09158	-0.00099298	2.83647	-0.000258817	3.17166	0.000861085				3.17166	0.00100505
3.1	-0.000962147	2.84436	-0.000256987	3.18008	0.000860036				3.18008	0.00100214
3.10842	-0.000938916	2.85226	-0.000254021	3.18849	0.000858928				3.18849	0.000999305
3.11684	-0.000923287	2.86015	-0.000256499	3.19691	0.000858259				3.19691	0.000996382
3.12525	-0.000938477	2.86805	-0.000258976	3.20533	0.00085759				3.20533	0.000993183
3.13367	-0.000976349	2.87594	-0.000266791	3.21374	0.000856722				3.21374	0.000989534
3.14209	-0.0010366	2.88384	-0.000258734	3.22216	0.000855668				3.22216	0.0009853
3.15051	-0.00108963	2.89173	-0.000246498	3.23058	0.000850683				3.23058	0.000980409
3.15892	-0.0011378	2.89963	-0.00023407	3.239	0.000842994				3.239	0.000974855
3.16734	-0.00118171	2.90752	-0.000226713	3.24741	0.000837423				3.24741	0.000968702
3.17576	-0.00121765	2.91542	-0.000219357	3.25583	0.000832904				3.25583	0.000962062
3.18417	-0.00121578	2.92331	-0.000207933	3.26425	0.000829241				3.26425	0.000955078
3.19259	-0.00119926	2.93121	-0.000206739	3.27267	0.000830926				3.27267	0.000947902
3.20101	-0.00113042	2.9391	-0.000205545	3.28108	0.000833955				3.28108	0.00094068
3.20943	-0.00107993	2.94699	-0.000205067	3.2895	0.000836677				3.2895	0.000933535
3.21784	-0.00104585	2.95489	-0.00020559	3.29792	0.00083842				3.29792	0.000926573
3.22626	-0.00103463	2.96278	-0.000206112	3.30633	0.000839259				3.30633	0.000919882
3.23468	-0.00101398	2.97068	-0.00020726	3.31475	0.000838869				3.31475	0.000913533
3.2431	-0.000992256	2.97857	-0.000207742	3.32317	0.000834714				3.32317	0.000907593
3.25151	-0.000969686	2.98647	-0.000209136	3.33159	0.000828397				3.33159	0.000902122
3.25993	-0.000946625	2.99436	-0.000221418	3.34	0.000822671				3.34	0.000897172
3.26835	-0.000929119	3.00226	-0.000224998	3.34842	0.000820132				3.34842	0.000892777
3.27676	-0.000916825	3.01015	-0.00022537	3.35684	0.00082066				3.35684	0.000888953
3.28518	-0.000919407	3.01805	-0.000225742	3.36526	0.000821308				3.36526	0.000885678
3.2936	-0.000942377	3.02594	-0.000234906	3.37367	0.000821616				3.37367	0.000882899
3.30202	-0.000978717	3.03384	-0.00023738	3.38209	0.000821607				3.38209	0.000880535
3.31043	-0.000963366	3.04173	-0.000239854	3.39051	0.000818095				3.39051	0.000878483
3.31885	-0.000950532	3.04963	-0.000234391	3.39892	0.000811071				3.39892	0.00087664
3.32727	-0.000940306	3.05752	-0.000232511	3.40734	0.000804404				3.40734	0.000874917
3.33569	-0.000938085	3.06542	-0.000235366	3.41576	0.00079943				3.41576	0.000873259
3.3441	-0.000923448	3.07331	-0.000238221	3.42418	0.000795038				3.42418	0.000871655
3.35252	-0.000916261	3.08121	-0.000245812	3.43259	0.000789801				3.43259	0.000870135
3.36094	-0.000914253	3.0891	-0.000249609	3.44101	0.000783728				3.44101	0.000868762
3.36936	-0.000886466	3.097	-0.000240907	3.44943	0.000776558				3.44943	0.000867616
3.37777	-0.00086475	3.10489	-0.000240378	3.45785	0.000770223				3.45785	0.000866774
3.38619	-0.000849434	3.11279	-0.000225526	3.46626	0.000766338				3.46626	0.000866286
3.39461	-0.000864683	3.12068	-0.000224841	3.47468	0.000763113				3.47468	0.000866168
3.40302	-0.00088067	3.12858	-0.000225449	3.4831	0.000760344				3.4831	0.000866393
3.41144	-0.000886131	3.13647	-0.000226057	3.49151	0.000757863				3.49151	0.000866893
3.41986	-0.000882221	3.14436	-0.000243749	3.49993	0.000756964				3.49993	0.000867572
3.42828	-0.000864424	3.15226	-0.000246908	3.50835	0.000756733				3.50835	0.000868321
3.43669	-0.000854344	3.16015	-0.000241361	3.51677	0.000756145				3.51677	0.000869036
3.44511	-0.000851448	3.16805	-0.000237305	3.52518	0.000755178				3.52518	0.000869643
3.45353	-0.000865777	3.17594	-0.000235589	3.5336	0.000753004				3.5336	0.000870105
3.46195	-0.000881994	3.18384	-0.00023873	3.54202	0.000750766				3.54202	0.000870436
3.47036	-0.000898351	3.19173	-0.000241871	3.55044	0.000748524				3.55044	0.000870697
3.47878	-0.000887306	3.19963	-0.000242162	3.55885	0.000746277				3.55885	0.000870988
3.4872	-0.000878673	3.20752	-0.000232819	3.56727	0.000745449				3.56727	0.000871429
3.49561	-0.00087371	3.21542	-0.000232872	3.57569	0.000744906				3.57569	0.000872144
3.50403	-0.00090712	3.22331	-0.000232926	3.5841	0.000743185				3.5841	0.000873236
3.51245	-0.000943444	3.23121	-0.000233212	3.59252	0.000740332				3.59252	0.000874759
3.52087	-0.000919858	3.2391	-0.000253141	3.60094	0.000737256				3.60094	0.000876711
3.52928	-0.00089115	3.247	-0.000261257	3.60936	0.000734202				3.60936	0.000879027
3.5377	-0.000863088	3.25489	-0.000261441	3.61777	0.000731178				3.61777	0.00088159
3.54612	-0.000835297	3.26279	-0.000274866	3.62619	0.000727151				3.62619	0.000884243
3.55454	-0.000800768	3.27068	-0.000275236	3.63461	0.000725171				3.63461	0.000886818
3.56295	-0.00076954	3.27858	-0.000275607	3.64303	0.000724379				3.64303	0.000889153
3.57137	-0.000746121	3.28647	-0.000283966	3.65144	0.000724565				3.65144	0.000891114
3.57979	-0.000729178	3.29437	-0.000284689	3.65986	0.000724547				3.65986	0.0008926
3.5882	-0.000711403	3.30226	-0.000284734	3.66828	0.000724272				3.66828	0.00089354
3.59662	-0.000697468	3.31016	-0.000284779	3.67669	0.000723439				3.67669	0.000893893
3.60504	-0.000687004	3.31805	-0.000289806	3.68511	0.000720712				3.68511	0.000893631
3.61346	-0.000683225	3.32595	-0.000299821	3.69353	0.000717837				3.69353	0.000892734
3.62187	-0.000684985	3.33384	-0.000290088	3.70195	0.000714956				3.70195	0.000891187
3.63029	-0.000686784	3.34173	-0.000280576	3.71036	0.000714258				3.71036	0.000888982
3.63871	-0.000698483	3.34963	-0.000278733	3.71878	0.000712805				3.71878	0.000886123
3.64713	-0.000721255	3.35752	-0.00026919	3.7272	0.000710474				3.7272	0.000882634
3.65554	-0.000810879	3.36542	-0.000253415	3.73562	0.000706498				3.73562	0.000878556
3.66396	-0.00086429	3.37331	-0.000253601	3.74403	0.000704677				3.74403	0.000873961
3.67238	-0.000887319	3.38121	-0.000253788	3.75245	0.000703254				3.75245	0.000868936
3.68079	-0.000863236	3.3891	-0.000255868	3.76087	0.000701678				3.76087	0.000863575
3.68921	-0.000794096	3.397	-0.000257354	3.76929	0.00069994				3.76928	0.000857974
3.69763	-0.000752836	3.40489	-0.000260017	3.7777	0.000695953				3.7777	0.000852215
3.70605	-0.000736675	3.41279	-0.000264048	3.78612	0.000691061				3.78612	0.000846373
3.71446	-0.000761696	3.42068	-0.000267713	3.79454	0.00068727				3.79454	0.000840508
3.72288	-0.000781592	3.42858	-0.000271378	3.80295	0.000684069				3.80295	0.000834671
3.7313	-0.000777659	3.43647	-0.000289208	3.81137	0.000680947				3.81137	0.000828911
3.73972	-0.000763081	3.44437	-0.00029349	3.81979	0.000677861				3.81979	0.000823274
3.74813	-0.000739539	3.45226	-0.000291515	3.82821	0.000674052				3.82821	0.0008178
3.75655	-0.000712546	3.46016	-0.000289695	3.83662	0.000668661				3.83662	0.000812523
3.76497	-0.000683427	3.46805	-0.000283687	3.84504	0.000664153				3.84504	0.000807468
3.77338	-0.000672594	3.47595	-0.000283528	3.85346	0.000660175				3.85346	0.000802652
3.7818	-0.00067816	3.48384	-0.000283368	3.86188	0.000656539				3.86187	0.00079807
3.79022	-0.000711144	3.49174	-0.000277082	3.87029	0.000653428				3.87029	0.000793709
3.79864	-0.000733508	3.49963	-0.000276336	3.87871	0.000650602				3.87871	0.000789543
3.80705	-0.000717613	3.50753	-0.000276153	3.88713	0.000647913				3.88713	0.000785543
3.81547	-0.000699456	3.51542	-0.00027597	3.89554	0.000644541				3.89554	0.000781673
3.82389	-0.000684237	3.52332	-0.000267393	3.90396	0.000640511				3.90396	0.000777898
3.83231	-0.000674161	3.53121	-0.000265147	3.91238	0.000638669				3.91238	0.000774185
3.84072	-0.000727893	3.5391	-0.000265065	3.9208	0.000637417				3.9208	0.000770505
3.84914	-0.000754337	3.547	-0.000268576	3.92921	0.000636255				3.92921	0.000766828
3.85756	-0.000770282	3.55489	-0.000272086	3.93763	0.000634992				3.93763	0.000763128
3.86597	-0.000783143	3.56279	-0.000279879	3.94605	0.000633505				3.94605	0.000759384
3.87439	-0.00079279	3.57068	-0.000278954	3.95447	0.000631812				3.95447	0.000755574
3.88281	-0.000785906	3.57858	-0.000282903	3.96288	0.000629418				3.96288	0.000751686
3.89123	-0.000775436	3.58647	-0.000286853	3.9713	0.000624016				3.9713	0.00074771
3.89964	-0.000774422	3.59437	-0.000301182	3.97972	0.000620401				3.97972	0.000743645
3.90806	-0.000781641	3.60226	-0.000292846	3.98813	0.000616873				3.98813	0.000739488
3.91648	-0.000794459	3.61016	-0.000276675	3.99655	0.000613284				3.99655	0.000735248
3.9249	-0.000754566	3.61805	-0.000275589	4.00497	0.000608213				4.00497	0.000730937
3.93331	-0.000715711	3.62595	-0.000268461	4.01339	0.000601813				4.01339	0.000726585
3.94173	-0.000678311	3.63384	-0.000269206	4.0218	0.000597303				4.0218	0.000722232
3.95015	-0.000651352	3.64174	-0.000269951	4.03022	0.000594522				4.03022	0.000717933
3.95856	-0.00063364	3.64963	-0.000273746	4.03864	0.000593976				4.03864	0.000713747
3.96698	-0.000629721	3.65753	-0.000271346	4.04706	0.000593122				4.04706	0.000709726
3.9754	-0.000629003	3.66542	-0.000270686	4.05547	0.000591821				4.05547	0.000705903
3.98382	-0.000631855	3.67332	-0.000272844	4.06389	0.00058897				4.06389	0.000702271
3.99223	-0.000657414	3.68121	-0.000275002	4.07231	0.000583308				4.07231	0.00069878
4.00065	-0.000681864	3.68911	-0.000274748	4.08072	0.000578616				4.08072	0.000695344
4.00907	-0.0007109	3.697	-0.000276432	4.08914	0.00057733				4.08914	0.000691844
4.01749	-0.000744232	3.7049	-0.000278116	4.09756	0.00057831				4.09756	0.000688156
4.0259	-0.000788144	3.71279	-0.00030129	4.10598	0.00057925				4.10598	0.000684167
4.03432	-0.000815851	3.72069	-0.000304759	4.11439	0.000581204				4.11439	0.000679799
4.04274	-0.000835379	3.72858	-0.000312922	4.12281	0.000583068				4.12281	0.000675015
4.05115	-0.000847102	3.73647	-0.000298097	4.13123	0.000584774				4.13123	0.000669819
4.05957	-0.000833743	3.74437	-0.00029351	4.13965	0.000586651				4.13965	0.000664243
4.06799	-0.000819644	3.75226	-0.000292557	4.14806	0.000588133				4.14806	0.000658334
4.07641	-0.000805658	3.76016	-0.000298456	4.15648	0.000588779				4.15648	0.000652138
4.08482	-0.000784357	3.76805	-0.000304355	4.1649	0.000588662				4.1649	0.000645687
4.09324	-0.000766262	3.77595	-0.000310672	4.17331	0.000582046				4.17331	0.000639
4.10166	-0.000751348	3.78384	-0.000305405	4.18173	0.000573681				4.18173	0.000632087
4.11008	-0.000749899	3.79174	-0.000304373	4.19015	0.000565122				4.19015	0.000624969
4.11849	-0.000787998	3.79963	-0.000304777	4.19857	0.000556467				4.19857	0.00061769
4.12691	-0.000808843	3.80753	-0.000305182	4.20698	0.000546885				4.20698	0.000610325
4.13533	-0.000821109	3.81542	-0.000307023	4.2154	0.000539737				4.2154	0.000602988
4.14374	-0.000830995	3.82332	-0.000306619	4.22382	0.00053724				4.22382	0.000595819
4.15216	-0.000838565	3.83121	-0.000306674	4.23224	0.000535961				4.23224	0.000588977
4.16058	-0.0008348	3.83911	-0.00030673	4.24065	0.000534599				4.24065	0.000582616
4.169	-0.000776879	3.847	-0.000298479	4.24907	0.000533094				4.24907	0.00057687
4.17741	-0.000720443	3.8549	-0.000295897	4.25749	0.00053137				4.25749	0.000571834
4.18583	-0.000669607	3.86279	-0.000293316	4.2659	0.000527703				4.2659	0.000567561
4.19425	-0.000626242	3.87069	-0.000289755	4.27432	0.000521981				4.27432	0.000564052
4.20267	-0.00058934	3.87858	-0.000283096	4.28274	0.000516001				4.28274	0.000561266
4.21108	-0.000558032	3.88648	-0.000283113	4.29116	0.000512141				4.29116	0.000559125
4.2195	-0.000510865	3.89437	-0.00028313	4.29957	0.000509209				4.29957	0.00055753
4.22792	-0.000460657	3.90227	-0.000284489	4.30799	0.000507005				4.30799	0.000556373
4.23633	-0.00042535	3.91016	-0.000287703	4.31641	0.000506215				4.31641	0.000555551
4.24475	-0.000402701	3.91806	-0.000297125	4.32483	0.00050597				4.32483	0.000554974
4.25317	-0.000386277	3.92595	-0.000305475	4.33324	0.000506386				4.33324	0.000554568
4.26159	-0.000382475	3.93384	-0.000305012	4.34166	0.000506999				4.34166	0.000554277
4.27	-0.000337142	3.94174	-0.0003048	4.35008	0.000510109				4.35008	0.000554055
4.27842	-0.000313526	3.94963	-0.000308742	4.35849	0.000513238				4.35849	0.000553856
4.28684	-0.000310035	3.95753	-0.000312683	4.36691	0.000516206				4.36691	0.000553623
4.29526	-0.00035301	3.96542	-0.000314574	4.37533	0.000518393				4.37533	0.000553283
4.30367	-0.000409948	3.97332	-0.000316465	4.38375	0.000519849				4.38375	0.000552751
4.31209	-0.000429924	3.98121	-0.000323019	4.39216	0.000520036				4.39216	0.000551928
4.32051	-0.000438898	3.98911	-0.000341956	4.40058	0.000519795				4.40058	0.000550715
4.32892	-0.000438177	3.997	-0.000353303	4.409	0.000519235				4.409	0.00054903
4.33734	-0.000420587	4.0049	-0.000350864	4.41742	0.000518201				4.41742	0.000546817
4.34576	-0.000363462	4.01279	-0.000348424	4.42583	0.000516592				4.42583	0.000544066
4.35418	-0.000317773	4.02069	-0.000337615	4.43425	0.000512961				4.43425	0.000540808
4.36259	-0.000282657	4.02858	-0.000320625	4.44267	0.000508421				4.44267	0.000537112
4.37101	-0.000271733	4.03648	-0.000310821	4.45108	0.000504188				4.45108	0.000533091
4.37943	-0.000298018	4.04437	-0.000307345	4.4595	0.00050012				4.4595	0.00052887
4.38785	-0.000321372	4.05227	-0.000299897	4.46792	0.000496181				4.46792	0.000524574
4.39626	-0.000342493	4.06016	-0.000292412	4.47634	0.000491712				4.47634	0.000520309
4.40468	-0.000371481	4.06806	-0.000291936	4.48475	0.00048962				4.48475	0.000516146
4.4131	-0.000396622	4.07595	-0.000291524	4.49317	0.000493296				4.49317	0.000512118
4.42152	-0.000418715	4.08385	-0.000277668	4.50159	0.000496403				4.50159	0.000508213
4.42993	-0.000444371	4.09174	-0.000270748	4.51001	0.000498565				4.51001	0.000504386
4.43835	-0.000442096	4.09964	-0.000272711	4.51842	0.000499545				4.51842	0.000500571
4.44677	-0.000432334	4.10753	-0.000274674	4.52684	0.000499472				4.52684	0.000496703
4.45518	-0.000435509	4.11543	-0.000279447	4.53526	0.000499207				4.53526	0.000492735
4.4636	-0.000446471	4.12332	-0.000279806	4.54367	0.000498248				4.54367	0.000488657
4.47202	-0.000383928	4.13121	-0.000280166	4.55209	0.000496641				4.55209	0.000484502
4.48044	-0.000329165	4.13911	-0.000290562	4.56051	0.000493538				4.56051	0.000480344
4.48885	-0.000283514	4.147	-0.000285506	4.56893	0.000490391				4.56893	0.00047629
4.49727	-0.000246544	4.1549	-0.000283577	4.57734	0.000487306				4.57734	0.000472459
4.50569	-0.000237576	4.16279	-0.000284329	4.58576	0.000482631				4.58576	0.000468957
4.51411	-0.000252297	4.17069	-0.00028508	4.59418	0.000477995				4.59418	0.000465862
4.52252	-0.000274059	4.17858	-0.000285072	4.6026	0.000473514				4.6026	0.000463196
4.53094	-0.000259683	4.18648	-0.000285838	4.61101	0.000469211				4.61101	0.000460927
4.53936	-0.000229053	4.19437	-0.000286604	4.61943	0.000465055				4.61943	0.000458967
4.54777	-0.000203122	4.20227	-0.000287308	4.62785	0.000461026				4.62785	0.000457191
4.55619	-0.000181076	4.21016	-0.000288013	4.63626	0.000456683				4.63626	0.00045545
4.56461	-0.000156395	4.21806	-0.000292162	4.64468	0.000452361				4.64468	0.000453595
4.57303	-0.000131986	4.22595	-0.000297418	4.6531	0.000448172				4.6531	0.000451491
4.58144	-0.000122668	4.23385	-0.000299163	4.66152	0.00044373				4.66152	0.000449033
4.58986	-0.000127006	4.24174	-0.000298682	4.66993	0.000439347				4.66993	0.000446147
4.59828	-0.0001554	4.24964	-0.000298795	4.67835	0.000436973				4.67835	0.000442799
4.6067	-0.000140179	4.25753	-0.000298908	4.68677	0.000435564				4.68677	0.000438986
4.61511	-0.000121461	4.26543	-0.000295146	4.69519	0.000434114				4.69519	0.000434741
4.62353	-0.000109969	4.27332	-0.000294003	4.7036	0.000432566				4.7036	0.000430124
4.63195	-0.000105122	4.28122	-0.000293152	4.71202	0.000429659				4.71202	0.000425213
4.64036	-0.000114951	4.28911	-0.000275361	4.72044	0.000426847				4.72044	0.000420101
4.64878	-0.000124021	4.29701	-0.000265288	4.72885	0.000424179				4.72885	0.000414882
4.6572	-0.000128086	4.3049	-0.000265817	4.73727	0.000421634				4.73727	0.000409639
4.66562	-0.000129081	4.3128	-0.000266345	4.74569	0.000419153				4.74569	0.000404439
4.67403	-0.000131024	4.32069	-0.000269195	4.75411	0.00041759				4.75411	0.000399321
4.68245	-0.00013279	4.32858	-0.000275654	4.76252	0.000416065				4.76252	0.000394307
4.69087	-0.000110597	4.33648	-0.000278002	4.77094	0.000413935				4.77094	0.000389395
4.69929	-8.47309e-05	4.34437	-0.000262438	4.77936	0.000411232				4.77936	0.000384576
4.7077	-5.95401e-05	4.35227	-0.000259448	4.78778	0.000407389				4.78778	0.000379836
4.71612	-4.70322e-05	4.36016	-0.000259921	4.79619	0.000403577				4.79619	0.000375166
4.72454	-4.61635e-05	4.36806	-0.000260394	4.80461	0.000399876				4.80461	0.000370561
4.73295	-7.18286e-05	4.37595	-0.000261843	4.81303	0.000397326				4.81303	0.000366017
4.74137	-0.000106006	4.38385	-0.000255653	4.82144	0.000395424				4.82144	0.000361528
4.74979	-9.10618e-05	4.39174	-0.000252792	4.82986	0.000393738				4.82986	0.000357077
4.75821	-4.57194e-05	4.39964	-0.000254545	4.83828	0.00039185				4.83828	0.000352636
4.76662	-6.49522e-06	4.40753	-0.000256299	4.8467	0.000389759				4.8467	0.000348161
4.77504	1.73425e-05	4.41543	-0.00026131	4.85511	0.000387013				4.85511	0.000343606
4.78346	2.71129e-05	4.42332	-0.000265374	4.86353	0.000384558				4.86353	0.000338923
4.79188	6.93116e-06	4.43122	-0.000269438	4.87195	0.000382232				4.87195	0.000334076
4.80029	9.52627e-06	4.43911	-0.000280406	4.88037	0.000380005				4.88037	0.000329055
4.80871	2.02641e-05	4.44701	-0.000287979	4.88878	0.000377827				4.88878	0.000323876
4.81713	2.00264e-05	4.4549	-0.000286713	4.8972	0.000375596				4.8972	0.000318589
4.82554	1.06713e-05	4.4628	-0.000285447	4.90562	0.000373312				4.90562	0.000313275
4.83396	2.84615e-06	4.47069	-0.000282501	4.91404	0.000370183				4.91403	0.00030804
4.84238	-5.29989e-06	4.47859	-0.000275367	4.92245	0.000366588				4.92245	0.000303003
4.8508	-1.40695e-05	4.48648	-0.000272313	4.93087	0.000360299				4.93087	0.000298286
4.85921	-3.10676e-05	4.49438	-0.000278203	4.93929	0.000355078				4.93929	0.000293996
4.86763	-4.08356e-05	4.50227	-0.000284093	4.9477	0.000350298				4.9477	0.000290223
4.87605	-4.66663e-05	4.51017	-0.00030235	4.95612	0.000345847				4.95612	0.000287019
4.88447	-4.79501e-05	4.51806	-0.000298086	4.96454	0.000341116				4.96454	0.000284402
4.89288	-1.67223e-05	4.52595	-0.00029605	4.97296	0.000336229				4.97296	0.000282341
4.9013	5.12512e-05	4.53385	-0.000294015	4.98137	0.000330415				4.98137	0.000280765
4.90972	0.000108486	4.54174	-0.000292332	4.98979	0.000326075				4.98979	0.000279564
4.91813	0.000155092	4.54964	-0.000294569	4.99821	0.0003225				4.99821	0.000278595
4.92655	0.000163143	4.55753	-0.000296805	5.00663	0.000319118				5.00662	0.000277692
4.93497	0.000153112	4.56543	-0.000298148	5.01504	0.000315875				5.01504	0.000276685
4.94339	0.00014299	4.57332	-0.00029949	5.02346	0.000314487				5.02346	0.000275413
4.9518	0.000131826	4.58122	-0.000304903	5.03188	0.000314611				5.03188	0.000273748
4.96022	0.000168128	4.58911	-0.000291226	5.04029	0.000314418				5.04029	0.000271601
4.96864	0.000226758	4.59701	-0.000278435	5.04871	0.000313823				5.04871	0.000268947
4.97706	0.00028883	4.6049	-0.000275205	5.05713	0.000310607				5.05713	0.000265816
4.98547	0.000352895	4.6128	-0.000271974	5.06555	0.000308661				5.06555	0.000262296
4.99389	0.000396605	4.62069	-0.000270808	5.07396	0.000308534				5.07396	0.000258522
5.00231	0.000421683	4.62859	-0.000274025	5.08238	0.000310119				5.08238	0.000254657
5.01072	0.000406349	4.63648	-0.000277242	5.0908	0.000314207				5.0908	0.000250874
5.01914	0.000379279	4.64438	-0.000284108	5.09922	0.000317024				5.09921	0.000247336
5.02756	0.000351674	4.65227	-0.000277036	5.10763	0.00031846				5.10763	0.000244174
5.03598	0.000322222	4.66017	-0.000257716	5.11605	0.00031794				5.11605	0.000241476
5.04439	0.000258986	4.66806	-0.000256009	5.12447	0.000318557				5.12447	0.00023927
5.05281	0.000205863	4.67596	-0.000249546	5.13288	0.000318477				5.13288	0.000237525
5.06123	0.000182256	4.68385	-0.000245145	5.1413	0.000317643				5.1413	0.000236148
5.06965	0.000160209	4.69175	-0.000243245	5.14972	0.000315446				5.14972	0.000234994
5.07806	0.000138252	4.69964	-0.000246302	5.15814	0.000311308				5.15814	0.000233888
5.08648	9.02347e-05	4.70754	-0.000249359	5.16655	0.000307286				5.16655	0.000232638
5.0949	6.83011e-05	4.71543	-0.000254678	5.17497	0.000303263				5.17497	0.000231069
5.10331	9.71131e-05	4.72332	-0.000258002	5.18339	0.000299223				5.18339	0.000229038
5.11173	0.000130095	4.73122	-0.000244553	5.19181	0.000293055				5.19181	0.000226458
5.12015	0.000159349	4.73911	-0.000237	5.20022	0.000287844				5.20022	0.000223303
5.12857	0.000153688	4.74701	-0.000238016	5.20864	0.000283242				5.20864	0.000219622
5.13698	0.000120381	4.7549	-0.000239032	5.21706	0.000278044				5.21706	0.000215528
5.1454	0.000124943	4.7628	-0.000241694	5.22547	0.000272241				5.22547	0.000211185
5.15382	0.000182321	4.77069	-0.000243132	5.23389	0.000262811				5.23389	0.000206798
5.16224	0.000232098	4.77859	-0.00024457	5.24231	0.000256839				5.24231	0.000202587
5.17065	0.000272109	4.78648	-0.000245515	5.25073	0.000252252				5.25073	0.000198772
5.17907	0.000303503	4.79438	-0.000246459	5.25914	0.000248711				5.25914	0.000195554
5.18749	0.000323114	4.80227	-0.000248473	5.26756	0.000246096				5.26756	0.000193098
5.1959	0.000332151	4.81017	-0.000258961	5.27598	0.000244047				5.27598	0.000191522
5.20432	0.000321471	4.81806	-0.000261137	5.2844	0.000242563				5.2844	0.000190892
5.21274	0.00029582	4.82596	-0.000249481	5.29281	0.000242735				5.29281	0.000191218
5.22116	0.000279634	4.83385	-0.000247358	5.30123	0.000243838				5.30123	0.000192458
5.22957	0.000289467	4.84175	-0.000245235	5.30965	0.000244961				5.30965	0.000194528
5.23799	0.000298363	4.84964	-0.000242609	5.31806	0.000245844				5.31806	0.000197304
5.24641	0.000282779	4.85754	-0.000234314	5.32648	0.000245456				5.32648	0.000200631
5.25483	0.000246837	4.86543	-0.000232024	5.3349	0.000243878				5.3349	0.000204329
5.26324	0.000212463	4.87333	-0.000231582	5.34332	0.000241657				5.34332	0.000208197
5.27166	0.000179253	4.88122	-0.000230438	5.35173	0.000238304				5.35173	0.000212026
5.28008	0.000141138	4.88912	-0.000228864	5.36015	0.000233649				5.36015	0.000215607
5.28849	0.00010581	4.89701	-0.000222266	5.36857	0.000229457				5.36857	0.00021874
5.29691	7.27566e-05	4.90491	-0.000220469	5.37699	0.000225683				5.37699	0.000221249
5.30533	3.87504e-05	4.9128	-0.000220339	5.3854	0.000222039				5.3854	0.000222992
5.31375	1.71259e-05	4.92069	-0.000220208	5.39382	0.000218491				5.39382	0.00022387
5.32216	6.56372e-06	4.92859	-0.000220078	5.40224	0.000214466				5.40224	0.000223837
5.33058	1.43222e-05	4.93648	-0.000221902	5.41065	0.000211125				5.41065	0.000222894
5.339	2.83112e-05	4.94438	-0.000223726	5.41907	0.000208515				5.41907	0.000221086
5.34742	2.82397e-05	4.95227	-0.000227505	5.42749	0.000206836				5.42749	0.000218495
5.35583	1.71447e-05	4.96017	-0.000218324	5.43591	0.000205771				5.43591	0.000215225
5.36425	2.32787e-05	4.96806	-0.00021117	5.44432	0.000206293				5.44432	0.0002114
5.37267	2.83557e-05	4.97596	-0.000210954	5.45274	0.000206729				5.45274	0.000207151
5.38108	3.22715e-05	4.98385	-0.000212304	5.46116	0.00020697				5.46116	0.000202612
5.3895	3.07929e-05	4.99175	-0.000213654	5.46958	0.000208328				5.46958	0.000197916
5.39792	3.3196e-05	4.99964	-0.000209243	5.47799	0.000209941				5.47799	0.000193193
5.40634	3.61395e-05	5.00754	-0.000201351	5.48641	0.000211715				5.48641	0.00018857
5.41475	2.60949e-05	5.01543	-0.000195178	5.49483	0.000213849				5.49483	0.000184168
5.42317	6.29946e-06	5.02333	-0.000195394	5.50324	0.000217028				5.50324	0.000180103
5.43159	1.25138e-05	5.03122	-0.000195609	5.51166	0.000220175				5.51166	0.000176481
5.44001	1.58291e-05	5.03912	-0.000199138	5.52008	0.000223233				5.52008	0.000173393
5.44842	1.61491e-05	5.04701	-0.000203825	5.5285	0.000225724				5.5285	0.000170908
5.45684	4.13703e-06	5.05491	-0.000208051	5.53691	0.000225896				5.53691	0.000169075
5.46526	-2.02591e-05	5.0628	-0.000212277	5.54533	0.000223905				5.54533	0.00016791
5.47367	-3.87383e-05	5.0707	-0.000212743	5.55375	0.000222482				5.55375	0.000167398
5.48209	-6.26559e-05	5.07859	-0.000213209	5.56217	0.000223416				5.56217	0.000167492
5.49051	-9.10547e-05	5.08649	-0.000214952	5.57058	0.000225173				5.57058	0.000168119
5.49893	-0.000115737	5.09438	-0.000228062	5.579	0.000225503				5.579	0.000169188
5.50734	-9.86047e-05	5.10228	-0.00022988	5.58742	0.000224431				5.58742	0.000170596
5.51576	-4.62988e-05	5.11017	-0.00022639	5.59583	0.000223598				5.59583	0.000172237
5.52418	3.93182e-06	5.11806	-0.000223615	5.60425	0.000223166				5.60425	0.000174005
5.5326	2.7971e-05	5.12596	-0.000213884	5.61267	0.000222585				5.61267	0.000175799
5.54101	2.98195e-05	5.13385	-0.000207775	5.62109	0.000221582				5.62109	0.000177519
5.54943	2.30255e-05	5.14175	-0.000201667	5.6295	0.000220192				5.6295	0.000179064
5.55785	2.18976e-05	5.14964	-0.000201863	5.63792	0.000214053				5.63792	0.000180332
5.56627	1.86398e-05	5.15754	-0.000202059	5.64634	0.000206914				5.64634	0.000181217
5.57468	1.2266e-05	5.16543	-0.000204713	5.65476	0.000201479				5.65476	0.000181615
5.5831	-2.5321e-05	5.17333	-0.000211955	5.66317	0.000196911				5.66317	0.000181431
5.59152	-5.61896e-05	5.18122	-0.000221533	5.67159	0.000193617				5.67159	0.00018059
5.59993	-4.70683e-05	5.18912	-0.000218066	5.68001	0.000192681				5.68001	0.000179047
5.60835	-3.38939e-05	5.19701	-0.000208448	5.68842	0.000191557				5.68842	0.000176799
5.61677	-2.50909e-05	5.20491	-0.000194653	5.69684	0.000190091				5.69684	0.000173883
5.62519	-2.02547e-05	5.2128	-0.000182773	5.70526	0.000187729				5.70526	0.000170375
5.6336	-2.3067e-05	5.2207	-0.000180944	5.71368	0.000181453				5.71368	0.000166376
5.64202	-3.03027e-05	5.22859	-0.000173381	5.72209	0.00017412				5.72209	0.000162011
5.65044	-4.1815e-05	5.23649	-0.000172649	5.73051	0.000170324				5.73051	0.000157399
5.65886	-6.83213e-05	5.24438	-0.000175822	5.73893	0.00016755				5.73893	0.000152653
5.66727	-0.000104635	5.25228	-0.000178996	5.74735	0.000164623				5.74735	0.000147861
5.67569	-0.000133357	5.26017	-0.000190791	5.75576	0.000161494				5.75576	0.000143094
5.68411	-0.000161151	5.26807	-0.000196015	5.76418	0.000157827				5.76418	0.000138404
5.69252	-0.000188009	5.27596	-0.000199434	5.7726	0.000156244				5.7726	0.000133839
5.70094	-0.00020793	5.28386	-0.000201068	5.78101	0.000154396				5.78101	0.00012945
5.70936	-0.000174178	5.29175	-0.000204146	5.78943	0.000152144				5.78943	0.000125306
5.71778	-0.000145262	5.29965	-0.000202529	5.79785	0.000148678				5.79785	0.000121486
5.72619	-0.000120881	5.30754	-0.000202065	5.80627	0.00014407				5.80627	0.000118081
5.73461	-0.000106213	5.31543	-0.00020049	5.81468	0.000139287				5.81468	0.000115176
5.74303	-0.000130596	5.32333	-0.000198838	5.8231	0.000136858				5.8231	0.000112828
5.75145	-0.00015908	5.33122	-0.000199242	5.83152	0.000134854				5.83152	0.000111049
5.75986	-0.000169989	5.33912	-0.000199646	5.83994	0.000133147				5.83994	0.000109784
5.76828	-0.000176076	5.34701	-0.000198643	5.84835	0.000131329				5.84835	0.000108916
5.7767	-0.000183128	5.35491	-0.000188132	5.85677	0.000129384				5.85677	0.000108266
5.78511	-0.000190975	5.3628	-0.000179969	5.86519	0.000124949				5.86519	0.000107626
5.79353	-0.000198182	5.3707	-0.000175258	5.8736	0.000119488				5.8736	0.000106783
5.80195	-0.000205275	5.37859	-0.000172943	5.88202	0.00011515				5.88202	0.000105559
5.81037	-0.000223106	5.38649	-0.000174962	5.89044	0.000111409				5.89044	0.000103836
5.81878	-0.000247092	5.39438	-0.000176981	5.89886	0.00010815				5.89886	0.000101571
5.8272	-0.00022731	5.40228	-0.000178614	5.90727	0.000107658				5.90727	9.87981e-05
5.83562	-0.00019565	5.41017	-0.000179407	5.91569	0.000106817				5.91569	9.56209e-05
5.84404	-0.000153664	5.41807	-0.000184491	5.92411	0.000105445				5.92411	9.21871e-05
5.85245	-9.86008e-05	5.42596	-0.00018511	5.93253	0.000102881				5.93253	8.86619e-05
5.86087	-4.88268e-05	5.43386	-0.000185729	5.94094	0.000100741				5.94094	8.51995e-05
5.86929	-2.6377e-05	5.44175	-0.000197622	5.94936	9.88544e-05				5.94936	8.19213e-05
5.8777	-2.94794e-05	5.44965	-0.000190922	5.95778	9.71707e-05				5.95778	7.89016e-05
5.88612	-9.95688e-05	5.45754	-0.000190775	5.9662	9.54988e-05				5.96619	7.61684e-05
5.89454	-0.000160843	5.46544	-0.000185341	5.97461	9.40133e-05				5.97461	7.37058e-05
5.90296	-0.000217156	5.47333	-0.000180745	5.98303	9.25219e-05				5.98303	7.14662e-05
5.91137	-0.000218133	5.48123	-0.00017615	5.99145	9.10109e-05				5.99145	6.93873e-05
5.91979	-0.000229413	5.48912	-0.0001564	5.99986	9.00668e-05				5.99986	6.74086e-05
5.92821	-0.000249765	5.49702	-0.000151823	6.00828	8.92907e-05				6.00828	6.54875e-05
5.93663	-0.000278302	5.50491	-0.000147246	6.0167	8.83082e-05				6.0167	6.36078e-05
5.94504	-0.000326657	5.5128	-0.000146363	6.02512	8.71214e-05				6.02512	6.17831e-05
5.95346	-0.000391408	5.5207	-0.00014548	6.03353	8.54309e-05				6.03353	6.00519e-05
5.96188	-0.000426792	5.52859	-0.000146755	6.04195	8.22401e-05				6.04195	5.84718e-05
5.97029	-0.0004196	5.53649	-0.00014803	6.05037	7.91523e-05				6.05037	5.71012e-05
5.97871	-0.000405758	5.54438	-0.000151673	6.05879	7.60609e-05				6.05878	5.59838e-05
5.98713	-0.000369927	5.55228	-0.000145993	6.0672	7.29515e-05				6.0672	5.5136e-05
5.99555	-0.000323028	5.56017	-0.000146042	6.07562	7.09176e-05				6.07562	5.45369e-05
6.00396	-0.000285531	5.56807	-0.00014609	6.08404	6.97854e-05				6.08404	5.41282e-05
6.01238	-0.000257007	5.57596	-0.000146703	6.09245	6.81155e-05				6.09245	5.38251e-05
6.0208	-0.000259232	5.58386	-0.000136425	6.10087	6.58752e-05				6.10087	5.35318e-05
6.02922	-0.000352921	5.59175	-0.000135002	6.10929	6.03516e-05				6.10929	5.3164e-05
6.03763	-0.000408953	5.59965	-0.000134844	6.11771	5.57236e-05				6.11771	5.26674e-05
6.04605	-0.000431807	5.60754	-0.000134685	6.12612	5.40071e-05				6.12612	5.20353e-05
6.05447	-0.000448584	5.61544	-0.000134425	6.13454	5.46634e-05				6.13454	5.1311e-05
6.06288	-0.000416622	5.62333	-0.00013444	6.14296	5.52718e-05				6.14296	5.05799e-05
6.0713	-0.00038336	5.63123	-0.000134455	6.15138	5.51355e-05				6.15137	4.99497e-05
6.07972	-0.000352063	5.63912	-0.00013346	6.15979	5.43064e-05				6.15979	4.95228e-05
6.08814	-0.000324576	5.64702	-0.000133952	6.16821	5.20648e-05				6.16821	4.93673e-05
6.09655	-0.000316746	5.65491	-0.000134444	6.17663	4.91179e-05				6.17663	4.94944e-05
6.10497	-0.000326157	5.66281	-0.000136705	6.18504	4.55992e-05				6.18504	4.98477e-05
6.11339	-0.000356807	5.6707	-0.00014073	6.19346	3.99913e-05				6.19346	5.0308e-05
6.12181	-0.000405139	5.6786	-0.000142121	6.20188	3.42812e-05				6.20188	5.07106e-05
6.13022	-0.000453362	5.68649	-0.000143511	6.2103	2.87994e-05				6.2103	5.08716e-05
6.13864	-0.000489425	5.69439	-0.000146479	6.21871	2.36846e-05				6.21871	5.062e-05
6.14706	-0.000512713	5.70228	-0.000146617	6.22713	2.03266e-05				6.22713	4.9828e-05
6.15547	-0.000471887	5.71017	-0.000146756	6.23555	2.07253e-05				6.23555	4.84354e-05
6.16389	-0.000413295	5.71807	-0.00014828	6.24397	2.07781e-05				6.24396	4.64464e-05
6.17231	-0.00036416	5.72596	-0.000149949	6.25238	2.0239e-05				6.25238	4.3928e-05
6.18073	-0.000323402	5.73386	-0.000152463	6.2608	1.86007e-05				6.2608	4.09933e-05
6.18914	-0.000294096	5.74175	-0.000152174	6.26922	1.46845e-05				6.26922	3.77798e-05
6.19756	-0.000293215	5.74965	-0.000149587	6.27763	1.19008e-05				6.27763	3.44263e-05
6.20598	-0.000284888	5.75754	-0.000148557	6.28605	1.12887e-05				6.28605	3.10535e-05
6.2144	-0.000274151	5.76544	-0.000149067	6.29447	1.32252e-05				6.29447	2.77545e-05
6.22281	-0.000260729	5.77333	-0.000149577	6.30289	1.43283e-05				6.30289	2.45878e-05
6.23123	-0.000230238	5.78123	-0.000151627	6.3113	1.44644e-05				6.3113	2.15834e-05
6.23965	-0.000196935	5.78912	-0.000143628	6.31972	1.29832e-05				6.31972	1.87478e-05
6.24806	-0.000172298	5.79702	-0.00013731	6.32814	1.01058e-05				6.32814	1.60721e-05
6.25648	-0.000156654	5.80491	-0.000136177	6.33656	5.45789e-06				6.33656	1.35425e-05
6.2649	-0.000183098	5.81281	-0.000131028	6.34497	1.55375e-06				6.34497	1.11439e-05
6.27332	-0.000210676	5.8207	-0.000121539	6.35339	9.24245e-07				6.35339	8.86498e-06
6.28173	-0.000236901	5.8286	-0.000114533	6.36181	2.54394e-06				6.36181	6.70483e-06
6.29015	-0.000207891	5.83649	-0.00011299	6.37022	4.84523e-06				6.37022	4.67068e-06
6.29857	-0.000119603	5.84439	-0.000112465	6.37864	6.83943e-06				6.37864	2.78069e-06
6.30699	-2.60551e-05	5.85228	-0.000113857	6.38706	7.79788e-06				6.38706	1.06068e-06
6.3154	7.12862e-05	5.86018	-0.000115248	6.39548	7.79567e-06				6.39548	-4.53748e-07
6.32382	0.000157204	5.86807	-0.000116489	6.40389	5.29176e-06				6.40389	-1.73012e-06
6.33224	0.000221762	5.87597	-0.000113907	6.41231	1.05134e-06				6.41231	-2.74471e-06
6.34065	0.000268257	5.88386	-0.00011634	6.42073	-4.06295e-06				6.42073	-3.49381e-06
6.34907	0.00030979	5.89176	-0.000118773	6.42915	-9.07366e-06				6.42915	-3.99736e-06
6.35749	0.00038135	5.89965	-0.000123748	6.43756	-1.39309e-05				6.43756	-4.30128e-06
6.36591	0.000478577	5.90754	-0.000128221	6.44598	-1.67201e-05				6.44598	-4.47587e-06
6.37432	0.000590238	5.91544	-0.000128602	6.4544	-1.91977e-05				6.4544	-4.60772e-06
6.38274	0.000695533	5.92333	-0.000128983	6.46281	-2.15285e-05				6.46281	-4.78778e-06
6.39116	0.000795496	5.93123	-0.000136213	6.47123	-2.09073e-05				6.47123	-5.09617e-06
6.39958	0.000898605	5.93912	-0.000144929	6.47965	-1.96765e-05				6.47965	-5.58859e-06
6.40799	0.00105398	5.94702	-0.000140952	6.48807	-1.84673e-05				6.48807	-6.2884e-06
6.41641	0.00119846	5.95491	-0.000139125	6.49648	-1.73065e-05				6.49648	-7.18533e-06
6.42483	0.00131157	5.96281	-0.000135158	6.5049	-1.62598e-05				6.5049	-8.2347e-06
6.43324	0.0014022	5.9707	-0.000129933	6.51332	-1.47948e-05				6.51332	-9.36471e-06
6.44166	0.00158325	5.9786	-0.000126123	6.52174	-1.36617e-05				6.52174	-1.04867e-05
6.45008	0.00180324	5.98649	-0.000126667	6.53015	-1.29018e-05				6.53015	-1.1504e-05
6.4585	0.00200086	5.99439	-0.000127211	6.53857	-1.4328e-05				6.53857	-1.23285e-05
6.46691	0.0021821	6.00228	-0.000129795	6.54699	-1.78073e-05				6.54699	-1.28917e-05
6.47533	0.00242183	6.01018	-0.000121799	6.5554	-2.04279e-05				6.5554	-1.31604e-05
6.48375	0.00263883	6.01807	-0.00011985	6.56382	-1.95383e-05				6.56382	-1.31398e-05
6.49217	0.00281398	6.02597	-0.000117901	6.57224	-1.79179e-05				6.57224	-1.28743e-05
6.50058	0.00295514	6.03386	-0.000117706	6.58066	-1.55845e-05				6.58066	-1.24485e-05
6.509	0.00311667	6.04176	-0.000117512	6.58907	-1.27072e-05				6.58907	-1.19729e-05
6.51742	0.00327519	6.04965	-0.00011708	6.59749	-1.00442e-05				6.59749	-1.1564e-05
6.52583	0.00341342	6.05755	-0.000116958	6.60591	-8.26458e-06				6.60591	-1.13199e-05
6.53425	0.00353499	6.06544	-0.000122643	6.61433	-7.30732e-06				6.61433	-1.12984e-05
6.54267	0.00366265	6.07334	-0.000128329	6.62274	-8.51081e-06				6.62274	-1.15001e-05
6.55109	0.00377851	6.08123	-0.000133525	6.63116	-1.06246e-05				6.63116	-1.18605e-05
6.5595	0.00388475	6.08913	-0.000133211	6.63958	-1.3784e-05				6.63958	-1.22558e-05
6.56792	0.003997	6.09702	-0.000134069	6.64799	-1.78166e-05				6.64799	-1.25234e-05
6.57634	0.00411011	6.10491	-0.000134928	6.65641	-2.20073e-05				6.65641	-1.24852e-05
6.58476	0.00432125	6.11281	-0.00013838	6.66483	-2.57349e-05				6.66483	-1.19719e-05
6.59317	0.00473655	6.1207	-0.000145062	6.67325	-2.45695e-05				6.67325	-1.08473e-05
6.60159	0.00513841	6.1286	-0.000143278	6.68166	-2.28637e-05				6.68166	-9.01765e-06
6.61001	0.00549092	6.13649	-0.000142919	6.69008	-2.09975e-05				6.69008	-6.43247e-06
6.61843	0.00580341	6.14439	-0.00014425	6.6985	-1.93852e-05				6.6985	-3.07542e-06
6.62684	0.00614741	6.15228	-0.000145581	6.70692	-1.86834e-05				6.70692	1.05098e-06
6.63526	0.00662511	6.16018	-0.000155532	6.71533	-1.88287e-05				6.71533	5.94461e-06
6.64368	0.00716867	6.16807	-0.000158893	6.72375	-2.19653e-05				6.72375	1.16138e-05
6.65209	0.00763643	6.17597	-0.000164349	6.73217	-2.51767e-05				6.73217	1.80825e-05
6.66051	0.00802841	6.18386	-0.000164778	6.74058	-3.07557e-05				6.74058	2.53857e-05
6.66893	0.00835866	6.19176	-0.000149636	6.749	-3.37313e-05				6.749	3.35652e-05
6.67735	0.00872905	6.19965	-0.000146022	6.75742	-3.47673e-05				6.75742	4.26565e-05
6.68576	0.00934408	6.20755	-0.000144053	6.76584	-3.41627e-05				6.76584	5.26807e-05
6.69418	0.0100073	6.21544	-0.000143505	6.77425	-3.3547e-05				6.77425	6.36398e-05
6.7026	0.0106366	6.22334	-0.00014331	6.78267	-3.2897e-05				6.78267	7.55199e-05
6.71102	0.0112427	6.23123	-0.000144381	6.79109	-2.98269e-05				6.79109	8.8295e-05
6.71943	0.0119808	6.23913	-0.000145452	6.79951	-2.46811e-05				6.79951	0.000101941
6.72785	0.012869	6.24702	-0.000147789	6.80792	-1.88484e-05				6.80792	0.000116443
6.73627	0.0137363	6.25492	-0.000147868	6.81634	-1.3122e-05				6.81634	0.000131797
6.74468	0.0145851	6.26281	-0.000146316	6.82476	-7.35896e-06				6.82476	0.000148012
6.7531	0.0154185	6.27071	-0.000142935	6.83317	-9.06387e-07				6.83317	0.000165099
6.76152	0.0163144	6.2786	-0.000142197	6.84159	5.30337e-06				6.84159	0.000183066
6.76994	0.017467	6.2865	-0.00014388	6.85001	1.06857e-05				6.85001	0.000201894
6.77835	0.0185136	6.29439	-0.000145563	6.85843	1.53033e-05				6.85843	0.000221535
6.78677	0.0194136	6.30228	-0.000149668	6.86684	2.16485e-05				6.86684	0.000241902
6.79519	0.0201851	6.31018	-0.000147141	6.87526	2.79305e-05				6.87526	0.000262867
6.80361	0.0208137	6.31807	-0.000147171	6.88368	3.35495e-05				6.88368	0.000284275
6.81202	0.0218514	6.32597	-0.0001472	6.8921	3.79576e-05				6.8921	0.000305947
6.82044	0.0233279	6.33386	-0.000149681	6.90051	4.1261e-05				6.90051	0.000327699
6.82886	0.0247021	6.34176	-0.000154153	6.90893	4.66261e-05				6.90893	0.000349355
6.83727	0.0263823	6.34965	-0.000152605	6.91735	5.12545e-05				6.91735	0.000370751
6.84569	0.0278646	6.35755	-0.000153418	6.92576	5.50272e-05				6.92576	0.000391739
6.85411	0.0291761	6.36544	-0.000154231	6.93418	5.76702e-05				6.93418	0.000412189
6.86253	0.0303696	6.37334	-0.000157405	6.9426	6.00025e-05				6.9426	0.000431979
6.87094	0.0315566	6.38123	-0.000172465	6.95102	6.37165e-05				6.95102	0.000451001
6.87936	0.0329497	6.38913	-0.000183009	6.95943	6.7083e-05				6.95943	0.000469159
6.88778	0.0344718	6.39702	-0.000191685	6.96785	6.94019e-05				6.96785	0.00048637
6.8962	0.0359025	6.40492	-0.000202346	6.97627	7.07579e-05				6.97627	0.000502576
6.90461	0.0373412	6.41281	-0.000199641	6.98469	7.16091e-05				6.98469	0.000517744
6.91303	0.0387877	6.42071	-0.000198267	6.9931	7.14677e-05				6.9931	0.000531869
6.92145	0.0402537	6.4286	-0.00019817	7.00152	6.9236e-05				7.00152	0.000544978
6.92986	0.0416965	6.4365	-0.000195491	7.00994	6.65311e-05				7.00994	0.000557126
6.93828	0.0431245	6.44439	-0.000189497	7.01835	6.43676e-05				7.01835	0.000568395
6.9467	0.0446507	6.45229	-0.000189351	7.02677	6.21066e-05				7.02677	0.00057889
6.95512	0.0458976	6.46018	-0.00019002	7.03519	5.97117e-05				7.03519	0.000588741
6.96353	0.046899	6.46808	-0.000190689	7.04361	5.7018e-05				7.04361	0.000598095
6.97195	0.0476284	6.47597	-0.000182435	7.05202	5.35085e-05				7.05202	0.000607121
6.98037	0.048919	6.48387	-0.000166318	7.06044	4.76257e-05				7.06044	0.000616004
6.98879	0.0502028	6.49176	-0.000163135	7.06886	4.00077e-05				7.06886	0.000624931
6.9972	0.0512406	6.49965	-0.000159951	7.07728	3.33075e-05				7.07728	0.00063408
7.00562	0.052061	6.50755	-0.000155139	7.08569	2.82392e-05				7.08569	0.000643608
7.01404	0.0525974	6.51544	-0.000147006	7.09411	2.71144e-05				7.09411	0.000653636
7.02245	0.0534755	6.52334	-0.000146719	7.10253	2.75718e-05				7.10253	0.000664254
7.03087	0.0545307	6.53123	-0.00014765	7.11095	2.92569e-05				7.11094	0.000675511
7.03929	0.0557228	6.53913	-0.00014858	7.11936	3.15579e-05				7.11936	0.000687431
7.04771	0.0566684	6.54702	-0.000162906	7.12778	3.34076e-05				7.12778	0.000700022
7.05612	0.057388	6.55492	-0.000167018	7.1362	3.46564e-05				7.1362	0.000713295
7.06454	0.0576106	6.56281	-0.000167624	7.14461	3.53692e-05				7.14461	0.000727274
7.07296	0.0574307	6.57071	-0.000169981	7.15303	3.59939e-05				7.15303	0.000741998
7.08138	0.0576243	6.5786	-0.00016381	7.16145	3.622e-05				7.16145	0.000757522
7.08979	0.0580814	6.5865	-0.000162937	7.16987	3.60727e-05				7.16987	0.000773904
7.09821	0.05868	6.59439	-0.000162065	7.17828	3.46991e-05				7.17828	0.000791185
7.10663	0.0593323	6.60229	-0.00016114	7.1867	3.29627e-05				7.1867	0.000809381
7.11504	0.0599045	6.61018	-0.000157594	7.19512	3.31805e-05				7.19512	0.000828468
7.12346	0.0603459	6.61808	-0.000155843	7.20354	3.41932e-05				7.20353	0.000848379
7.13188	0.0606705	6.62597	-0.000159457	7.21195	3.3955e-05				7.21195	0.000869009
7.1403	0.0607956	6.63387	-0.000163071	7.22037	3.24793e-05				7.22037	0.000890224
7.14871	0.0607409	6.64176	-0.000174584	7.22879	2.74797e-05				7.22879	0.000911881
7.15713	0.0603547	6.64966	-0.000185154	7.2372	2.25659e-05				7.2372	0.000933845
7.16555	0.0600124	6.65755	-0.000196386	7.24562	1.92513e-05				7.24562	0.000956011
7.17397	0.0602901	6.66545	-0.000197282	7.25404	1.66429e-05				7.25404	0.000978316
7.18238	0.0605329	6.67334	-0.000195542	7.26246	1.45926e-05				7.26246	0.00100074
7.1908	0.0606853	6.68124	-0.000193801	7.27087	1.26221e-05				7.27087	0.00102331
7.19922	0.0607603	6.68913	-0.000193115	7.27929	9.86317e-06				7.27929	0.00104608
7.20763	0.0607811	6.69702	-0.000193862	7.28771	6.35192e-06				7.28771	0.00106916
7.21605	0.0607523	6.70492	-0.00019461	7.29613	1.00317e-06				7.29612	0.00109266
7.22447	0.0606823	6.71281	-0.000196823	7.30454	-4.28511e-06				7.30454	0.00111669
7.23289	0.0606105	6.72071	-0.000198874	7.31296	-7.03024e-06				7.31296	0.00114141
7.2413	0.0605352	6.7286	-0.000202536	7.32138	-4.72642e-06				7.32138	0.00116697
7.24972	0.0604087	6.7365	-0.000204466	7.32979	-2.47419e-06				7.32979	0.00119354
7.25814	0.0601172	6.74439	-0.00020742	7.33821	-8.7479e-07				7.33821	0.00122129
7.26656	0.0596881	6.75229	-0.000198606	7.34663	1.34511e-07				7.34663	0.00125042
7.27497	0.059237	6.76018	-0.000193266	7.35505	2.74711e-06				7.35505	0.00128114
7.28339	0.0587695	6.76808	-0.000191704	7.36346	5.30227e-06				7.36346	0.00131361
7.29181	0.0583441	6.77597	-0.000190141	7.37188	7.41675e-06				7.37188	0.00134802
7.30022	0.0579528	6.78387	-0.000189952	7.3803	9.12574e-06				7.3803	0.00138448
7.30864	0.0575182	6.79176	-0.000191268	7.38872	1.07028e-05				7.38871	0.0014231
7.31706	0.0566465	6.79966	-0.000192585	7.39713	1.14688e-05				7.39713	0.00146392
7.32548	0.0557856	6.80755	-0.000200498	7.40555	1.14724e-05				7.40555	0.00150694
7.33389	0.0548419	6.81545	-0.000211942	7.41397	9.94254e-06				7.41397	0.00155215
7.34231	0.0540115	6.82334	-0.000220911	7.42238	9.00376e-06				7.42238	0.00159949
7.35073	0.0532751	6.83124	-0.000224359	7.4308	1.05137e-05				7.4308	0.0016489
7.35915	0.0526159	6.83913	-0.000213155	7.43922	1.28952e-05				7.43922	0.00170032
7.36756	0.051928	6.84703	-0.00019808	7.44764	1.52851e-05				7.44764	0.00175365
7.37598	0.0510484	6.85492	-0.000186666	7.45605	1.70814e-05				7.45605	0.0018088
7.3844	0.0499541	6.86282	-0.000176362	7.46447	1.83165e-05				7.46447	0.00186563
7.39281	0.0488509	6.87071	-0.0001735	7.47289	2.13539e-05				7.47289	0.001924
7.40123	0.0478298	6.87861	-0.000161099	7.48131	2.80327e-05				7.48131	0.00198377
7.40965	0.0470579	6.8865	-0.000157413	7.48972	3.80181e-05				7.48972	0.0020448
7.41807	0.0464596	6.89439	-0.000154198	7.49814	4.80476e-05				7.49814	0.00210697
7.42648	0.0458947	6.90229	-0.000141002	7.50656	5.70313e-05				7.50656	0.00217022
7.4349	0.0453551	6.91018	-0.000133314	7.51497	6.59447e-05				7.51497	0.00223453
7.44332	0.0447632	6.91808	-0.000127534	7.52339	7.39342e-05				7.52339	0.00229998
7.45174	0.0441071	6.92597	-0.000122717	7.53181	8.28437e-05				7.53181	0.00236663
7.46015	0.0434035	6.93387	-0.000117044	7.54023	9.2963e-05				7.54023	0.00243461
7.46857	0.0426376	6.94176	-0.000110338	7.54864	0.000104406				7.54864	0.00250402
7.47699	0.0420287	6.94966	-0.000108148	7.55706	0.000119603				7.55706	0.00257491
7.4854	0.0414759	6.95755	-0.000105959	7.56548	0.000135834				7.56548	0.0026473
7.49382	0.0409692	6.96545	-9.97275e-05	7.5739	0.000152761				7.5739	0.0027211
7.50224	0.0404434	6.97334	-0.000101067	7.58231	0.000170782				7.58231	0.00279617
7.51066	0.0397711	6.98124	-0.000102406	7.59073	0.000189598				7.59073	0.0028723
7.51907	0.0392314	6.98913	-0.000106339	7.59915	0.000211917				7.59915	0.00294923
7.52749	0.0389936	6.99703	-0.000109425	7.60756	0.00023727				7.60756	0.0030267
7.53591	0.0387933	7.00492	-0.000109625	7.61598	0.000265237				7.61598	0.0031044
7.54433	0.0386186	7.01282	-0.000109825	7.6244	0.000293975				7.6244	0.00318204
7.55274	0.0384667	7.02071	-0.000111609	7.63282	0.000322737				7.63282	0.00325933
7.56116	0.0383464	7.02861	-0.000110702	7.64123	0.00035168				7.64123	0.00333595
7.56958	0.0382442	7.0365	-0.000102822	7.64965	0.000379799				7.64965	0.00341158
7.57799	0.0381426	7.0444	-9.62396e-05	7.65807	0.000408298				7.65807	0.00348587
7.58641	0.038041	7.05229	-9.21726e-05	7.66649	0.000439263				7.66649	0.00355844
7.59483	0.0379243	7.06019	-9.07524e-05	7.6749	0.000475832				7.6749	0.00362892
7.60325	0.0377253	7.06808	-8.93323e-05	7.68332	0.000516241				7.68332	0.00369692
7.61166	0.0376938	7.07598	-8.57698e-05	7.69174	0.00055724				7.69174	0.00376205
7.62008	0.0377553	7.08387	-8.44669e-05	7.70015	0.000599353				7.70015	0.00382396
7.6285	0.0378729	7.09176	-8.3164e-05	7.70857	0.000645502				7.70857	0.00388231
7.63692	0.0381749	7.09966	-7.74383e-05	7.71699	0.000693522				7.71699	0.00393676
7.64533	0.038577	7.10755	-7.74342e-05	7.72541	0.000739563				7.72541	0.00398701
7.65375	0.0391822	7.11545	-7.95809e-05	7.73382	0.000785588				7.73382	0.00403279
7.66217	0.0400213	7.12334	-8.17276e-05	7.74224	0.000833365				7.74224	0.00407382
7.67058	0.040974	7.13124	-8.79631e-05	7.75066	0.000883005				7.75066	0.00410982
7.679	0.0418431	7.13913	-8.19187e-05	7.75908	0.000935579				7.75908	0.00414056
7.68742	0.0427426	7.14703	-7.96471e-05	7.76749	0.00099104				7.76749	0.00416584
7.69584	0.0437527	7.15492	-8.97828e-05	7.77591	0.00105078				7.77591	0.00418548
7.70425	0.0448568	7.16282	-9.99186e-05	7.78433	0.00111363				7.78433	0.00419938
7.71267	0.0460872	7.17071	-8.29459e-05	7.79274	0.00117546				7.79274	0.00420748
7.72109	0.0475946	7.17861	-7.38647e-05	7.80116	0.00123805				7.80116	0.00420979
7.72951	0.0496539	7.1865	-6.47835e-05	7.80958	0.00130318				7.80958	0.00420633
7.73792	0.051498	7.1944	-6.06343e-05	7.818	0.00136813				7.818	0.00419718
7.74634	0.053197	7.20229	-5.01913e-05	7.82641	0.00143137				7.82641	0.00418239
7.75476	0.0552875	7.21019	-2.6019e-05	7.83483	0.00149476				7.83483	0.00416206
7.76318	0.0573401	7.21808	-2.18945e-05	7.84325	0.00155731				7.84325	0.00413625
7.77159	0.0591866	7.22598	-1.94333e-05	7.85167	0.00161581				7.85167	0.00410505
7.78001	0.0609842	7.23387	-1.49575e-05	7.86008	0.00167103				7.86008	0.00406856
7.78843	0.0629129	7.24177	-1.32116e-05	7.8685	0.00172591				7.8685	0.0040269
7.79684	0.0650371	7.24966	-1.28308e-05	7.87692	0.00177937				7.87692	0.00398021
7.80526	0.0669278	7.25756	-1.87062e-05	7.88533	0.00182968				7.88533	0.0039287
7.81368	0.0687472	7.26545	-2.45817e-05	7.89375	0.00187748				7.89375	0.00387259
7.8221	0.0705739	7.27335	-2.35716e-05	7.90217	0.00192191				7.90217	0.00381218
7.83051	0.0722746	7.28124	-1.49081e-05	7.91059	0.00196426				7.91059	0.00374781
7.83893	0.0738927	7.28913	-7.97085e-06	7.919	0.00200388				7.919	0.00367989
7.84735	0.0756216	7.29703	-5.02882e-06	7.92742	0.00203872				7.92742	0.00360886
7.85577	0.0771488	7.30492	-2.18117e-06	7.93584	0.00207049				7.93584	0.00353523
7.86418	0.0784766	7.31282	1.75904e-06	7.94426	0.00209905				7.94426	0.00345956
7.8726	0.0795812	7.32071	1.48253e-05	7.95267	0.00212399				7.95267	0.0033824
7.88102	0.0804955	7.32861	1.7655e-05	7.96109	0.0021457				7.96109	0.00330434
7.88943	0.0812904	7.3365	1.83844e-05	7.96951	0.0021656				7.96951	0.00322589
7.89785	0.0819608	7.3444	1.80637e-05	7.97792	0.00218325				7.97792	0.00314754
7.90627	0.0825228	7.35229	1.77429e-05	7.98634	0.00219861				7.98634	0.00306966
7.91469	0.0829682	7.36019	2.03107e-05	7.99476	0.00220989				7.99476	0.00299255
7.9231	0.0832833	7.36808	2.10118e-05	8.00318	0.00221745				8.00318	0.00291643
7.93152	0.0834597	7.37598	1.88493e-05	8.01159	0.0022231				8.01159	0.00284143
7.93994	0.0835125	7.38387	1.66868e-05	8.02001	0.00222799				8.02001	0.00276767
7.94836	0.0833599	7.39177	1.54358e-07	8.02843	0.00223231				8.02843	0.00269522
7.95677	0.0831276	7.39966	-2.0856e-06	8.03685	0.00223636				8.03685	0.00262421
7.96519	0.0827952	7.40756	-5.77119e-06	8.04526	0.00223986				8.04526	0.00255476
7.97361	0.0823249	7.41545	-8.72026e-06	8.05368	0.00224285				8.05368	0.00248701
7.98202	0.0818969	7.42335	-6.49341e-06	8.0621	0.00224623				8.0621	0.00242112
7.99044	0.0814228	7.43124	-4.26656e-06	8.07051	0.00225208				8.07051	0.00235722
7.99886	0.0808334	7.43914	6.81217e-07	8.07893	0.00225879				8.07893	0.00229542
8.00728	0.0802324	7.44703	9.53244e-06	8.08735	0.00226613				8.08735	0.00223579
8.01569	0.0795099	7.45493	1.36866e-05	8.09577	0.00227264				8.09577	0.00217833
8.02411	0.0787121	7.46282	9.27836e-06	8.10418	0.00227898				8.10418	0.00212302
8.03253	0.0779807	7.47072	4.87015e-06	8.1126	0.00228497				8.1126	0.00206981
8.04095	0.0772481	7.47861	7.52859e-06	8.12102	0.0022928				8.12102	0.00201863
8.04936	0.0765817	7.4865	2.06767e-05	8.12944	0.00230446				8.12944	0.00196943
8.05778	0.0759326	7.4944	3.07439e-05	8.13785	0.00231569				8.13785	0.00192214
8.0662	0.0753025	7.50229	3.96367e-05	8.14627	0.00232622				8.14627	0.00187671
8.07461	0.0747911	7.51019	5.74963e-05	8.15469	0.00233615				8.15469	0.00183306
8.08303	0.0743255	7.51808	7.69036e-05	8.16311	0.00234927				8.1631	0.00179112
8.09145	0.0738978	7.52598	8.27752e-05	8.17152	0.00236098				8.17152	0.00175075
8.09987	0.0734627	7.53387	9.12162e-05	8.17994	0.00237096				8.17994	0.00171181
8.10828	0.0729312	7.54177	0.000101132	8.18836	0.00237941				8.18836	0.00167415
8.1167	0.0724183	7.54966	0.000110422	8.19677	0.00239072				8.19677	0.0016376
8.12512	0.0719427	7.55756	0.000120006	8.20519	0.00240233				8.20519	0.00160201
8.13354	0.0713364	7.56545	0.000122909	8.21361	0.00241402				8.21361	0.00156725
8.14195	0.0708358	7.57335	0.000125811	8.22203	0.00242455				8.22203	0.00153329
8.15037	0.0704137	7.58124	0.000133649	8.23044	0.00243937				8.23044	0.00150013
8.15879	0.0700582	7.58914	0.000144035	8.23886	0.00245834				8.23886	0.00146783
8.1672	0.069737	7.59703	0.000158827	8.24728	0.00247831				8.24728	0.00143651
8.17562	0.0694446	7.60493	0.000165383	8.2557	0.00249671				8.25569	0.00140631
8.18404	0.0691582	7.61282	0.000173133	8.26411	0.00251657				8.26411	0.00137735
8.19246	0.0688451	7.62072	0.000189098	8.27253	0.00253928				8.27253	0.00134976
8.20087	0.0686467	7.62861	0.0002003	8.28095	0.00256067				8.28095	0.00132358
8.20929	0.0686149	7.63651	0.000208954	8.28936	0.00258043				8.28936	0.00129884
8.21771	0.0685948	7.6444	0.000215596	8.29778	0.00260339				8.29778	0.00127547
8.22613	0.0685834	7.6523	0.000229359	8.3062	0.00262832				8.3062	0.00125336
8.23454	0.0685609	7.66019	0.000247047	8.31462	0.00265279				8.31462	0.00123235
8.24296	0.0685269	7.66809	0.000265781	8.32303	0.0026779				8.32303	0.00121224
8.25138	0.0684392	7.67598	0.000281976	8.33145	0.00270149				8.33145	0.0011928
8.25979	0.0683236	7.68387	0.000292517	8.33987	0.002724				8.33987	0.00117379
8.26821	0.0682059	7.69177	0.000308069	8.34829	0.0027488				8.34828	0.00115497
8.27663	0.0680829	7.69966	0.000339654	8.3567	0.00277854				8.3567	0.00113612
8.28505	0.0678723	7.70756	0.000378006	8.36512	0.0028102				8.36512	0.00111707
8.29346	0.0676349	7.71545	0.000415762	8.37354	0.00283974				8.37354	0.00109766
8.30188	0.0675426	7.72335	0.000454468	8.38195	0.00286807				8.38195	0.00107783
8.3103	0.0675199	7.73124	0.000496812	8.39037	0.00289318				8.39037	0.00105756
8.31872	0.067517	7.73914	0.000534603	8.39879	0.00291747				8.39879	0.00103689
8.32713	0.067514	7.74703	0.000578332	8.40721	0.00294397				8.40721	0.00101594
8.33555	0.0675105	7.75493	0.000617357	8.41562	0.00297315				8.41562	0.000994836
8.34397	0.0675002	7.76282	0.000657505	8.42404	0.00300298				8.42404	0.000973774
8.35238	0.0675687	7.77072	0.000703638	8.43246	0.00303088				8.43246	0.000952932
8.3608	0.0677023	7.77861	0.000754372	8.44088	0.00305846				8.44087	0.000932476
8.36922	0.0678221	7.78651	0.000810612	8.44929	0.00308494				8.44929	0.000912544
8.37764	0.0679265	7.7944	0.000849092	8.45771	0.00310897				8.45771	0.000893224
8.38605	0.068016	7.8023	0.000885686	8.46613	0.00313074				8.46613	0.000874556
8.39447	0.068087	7.81019	0.000932637	8.47454	0.00315365				8.47454	0.000856533
8.40289	0.06801	7.81809	0.000994071	8.48296	0.00317794				8.48296	0.000839125
8.41131	0.0679864	7.82598	0.0010582	8.49138	0.00320226				8.49138	0.000822293
8.41972	0.0679751	7.83388	0.00112529	8.4998	0.00322632				8.4998	0.000806013
8.42814	0.0679745	7.84177	0.00118858	8.50821	0.00325162				8.50821	0.000790289
8.43656	0.0679844	7.84967	0.0012403	8.51663	0.00327797				8.51663	0.000775164
8.44497	0.0679962	7.85756	0.00129058	8.52505	0.00330377				8.52505	0.000760715
8.45339	0.0680068	7.86546	0.00134394	8.53347	0.00332956				8.53346	0.000747039
8.46181	0.0680196	7.87335	0.00138927	8.54188	0.00335958				8.54188	0.000734239
8.47023	0.0681098	7.88125	0.00142892	8.5503	0.00339538				8.5503	0.000722394
8.47864	0.068182	7.88914	0.00146468	8.55872	0.00343153				8.55872	0.000711556
8.48706	0.0682371	7.89703	0.00150421	8.56713	0.00346614				8.56713	0.000701732
8.49548	0.0682484	7.90493	0.00154727	8.57555	0.0034997				8.57555	0.000692881
8.5039	0.0682627	7.91282	0.00159262	8.58397	0.00353039				8.58397	0.000684915
8.51231	0.0682747	7.92072	0.00163381	8.59239	0.00355888				8.59239	0.000677695
8.52073	0.0682849	7.92861	0.00166444	8.6008	0.00358827				8.6008	0.000671046
8.52915	0.0682966	7.93651	0.00169881	8.60922	0.00362242				8.60922	0.000664763
8.53756	0.068285	7.9444	0.00173038	8.61764	0.00365945				8.61764	0.000658623
8.54598	0.0682569	7.9523	0.00174893	8.62606	0.0036925				8.62606	0.000652397
8.5544	0.0683076	7.96019	0.00175956	8.63447	0.00372422				8.63447	0.000645874
8.56282	0.0684304	7.96809	0.00178294	8.64289	0.00375763				8.64289	0.000638877
8.57123	0.0686361	7.97598	0.00180566	8.65131	0.0037883				8.65131	0.000631275
8.57965	0.0688128	7.98388	0.00182436	8.65972	0.00381756				8.65972	0.000622993
8.58807	0.0689632	7.99177	0.00184365	8.66814	0.00384625				8.66814	0.000614019
8.59649	0.0690632	7.99967	0.00185502	8.67656	0.00387165				8.67656	0.0006044
8.6049	0.0690285	8.00756	0.00186007	8.68498	0.00389796				8.68498	0.000594227
8.61332	0.0690359	8.01546	0.00186018	8.69339	0.00392728				8.69339	0.000583628
8.62174	0.0690954	8.02335	0.00186624	8.70181	0.00395427				8.70181	0.000572747
8.63015	0.0691675	8.03125	0.00187769	8.71023	0.0039792				8.71023	0.000561733
8.63857	0.0692506	8.03914	0.00188413	8.71865	0.00400595				8.71865	0.000550731
8.64699	0.0693497	8.04704	0.0019085	8.72706	0.00403299				8.72706	0.000539875
8.65541	0.0694449	8.05493	0.00191579	8.73548	0.00405809				8.73548	0.000529283
8.66382	0.0695368	8.06283	0.00192308	8.7439	0.00408387				8.7439	0.000519058
8.67224	0.0696257	8.07072	0.00193639	8.75231	0.00410839				8.75231	0.000509285
8.68066	0.0697043	8.07862	0.00194962	8.76073	0.00413				8.76073	0.000500027
8.68908	0.0697921	8.08651	0.00197241	8.76915	0.00414931				8.76915	0.000491324
8.69749	0.069868	8.0944	0.00199283	8.77757	0.00417021				8.77757	0.000483187
8.70591	0.0698964	8.1023	0.00199892	8.78598	0.00419774				8.78598	0.000475586
8.71433	0.0698844	8.11019	0.00202878	8.7944	0.00422968				8.7944	0.000468458
8.72274	0.0698554	8.11809	0.00206513	8.80282	0.00426392				8.80282	0.000461703
8.73116	0.0698127	8.12598	0.00208171	8.81124	0.00429427				8.81124	0.000455197
8.73958	0.0697848	8.13388	0.00209592	8.81965	0.00432076				8.81965	0.000448806
8.748	0.0697671	8.14177	0.00210876	8.82807	0.00434952				8.82807	0.000442401
8.75641	0.06973	8.14967	0.00212919	8.83649	0.00438				8.83649	0.000435878
8.76483	0.0696747	8.15756	0.00215083	8.8449	0.00440966				8.8449	0.000429158
8.77325	0.0695705	8.16546	0.00216932	8.85332	0.00443957				8.85332	0.0004222
8.78167	0.0695167	8.17335	0.00218135	8.86174	0.00446808				8.86174	0.000414993
8.79008	0.0694603	8.18125	0.00219721	8.87016	0.00449561				8.87016	0.000407551
8.7985	0.0694032	8.18914	0.00222687	8.87857	0.00452337				8.87857	0.000399902
8.80692	0.0693881	8.19704	0.00224644	8.88699	0.00454971				8.88699	0.000392085
8.81534	0.0694093	8.20493	0.00226203	8.89541	0.00457556				8.89541	0.000384144
8.82375	0.0694199	8.21283	0.00228802	8.90383	0.00460092				8.90383	0.000376123
8.83217	0.0694202	8.22072	0.00231379	8.91224	0.00462727				8.91224	0.00036807
8.84059	0.0693934	8.22862	0.00232327	8.92066	0.00465886				8.92066	0.000360039
8.849	0.0694097	8.23651	0.00233279	8.92908	0.00469284				8.92908	0.00035208
8.85742	0.0694302	8.24441	0.00234868	8.93749	0.00472446				8.93749	0.000344242
8.86584	0.0693897	8.2523	0.00236393	8.94591	0.00475382				8.94591	0.000336557
8.87426	0.0693014	8.2602	0.00238055	8.95433	0.00478163				8.95433	0.000329031
8.88267	0.0692917	8.26809	0.0023994	8.96275	0.00480674				8.96275	0.000321636
8.89109	0.06935	8.27599	0.00241901	8.97116	0.0048324				8.97116	0.000314304
8.89951	0.069406	8.28388	0.00243816	8.97958	0.00486097				8.97958	0.000306931
8.90793	0.0694438	8.29177	0.00246165	8.988	0.00489253				8.988	0.00029938
8.91634	0.0694651	8.29967	0.0024903	8.99642	0.00492476				8.99642	0.000291494
8.92476	0.0694502	8.30756	0.00251522	9.00483	0.00495333				9.00483	0.000283114
8.93318	0.0694048	8.31546	0.0025331	9.01325	0.00497839				9.01325	0.000274097
8.94159	0.0693521	8.32335	0.00256071	9.02167	0.00500471				9.02167	0.000264334
8.95001	0.0693181	8.33125	0.00258871	9.03008	0.00503344				9.03008	0.000253766
8.95843	0.0692935	8.33914	0.00261858	9.0385	0.00506202				9.0385	0.000242397
8.96685	0.0692794	8.34704	0.00264313	9.04692	0.0050928				9.04692	0.000230297
8.97526	0.0693364	8.35493	0.00267091	9.05534	0.00512328				9.05534	0.0002176
8.98368	0.0693951	8.36283	0.00271057	9.06375	0.00515107				9.06375	0.000204496
8.9921	0.0694184	8.37072	0.00273886	9.07217	0.00517751				9.07217	0.000191209
9.00052	0.0694053	8.37862	0.00277255	9.08059	0.00520352				9.08059	0.000177986
9.00893	0.0692299	8.38651	0.00280302	9.08901	0.0052323				9.08901	0.000165064
9.01735	0.0691445	8.39441	0.00282513	9.09742	0.00526343				9.09742	0.000152663
9.02577	0.0691731	8.4023	0.00285815	9.10584	0.00529136				9.10584	0.000140967
9.03418	0.0692065	8.4102	0.00286911	9.11426	0.00531586				9.11426	0.000130114
9.0426	0.0692254	8.41809	0.00288074	9.12267	0.00534113				9.12267	0.000120193
9.05102	0.069228	8.42599	0.00291516	9.13109	0.00536839				9.13109	0.000111241
9.05944	0.0691338	8.43388	0.002939	9.13951	0.00539493				9.13951	0.000103247
9.06785	0.0690432	8.44178	0.00296115	9.14793	0.00542015				9.14793	9.61479e-05
9.07627	0.0689031	8.44967	0.00299133	9.15634	0.00544497				9.15634	8.98389e-05
9.08469	0.0687497	8.45757	0.00301591	9.16476	0.00546768				9.16476	8.41693e-05
9.09311	0.068729	8.46546	0.00303909	9.17318	0.00549051				9.17318	7.89666e-05
9.10152	0.0686849	8.47336	0.00307713	9.1816	0.00551392				9.1816	7.40443e-05
9.10994	0.0686176	8.48125	0.00311474	9.19001	0.00553845				9.19001	6.92173e-05
9.11836	0.0684747	8.48914	0.00313828	9.19843	0.00556583				9.19843	6.43194e-05
9.12677	0.0683932	8.49704	0.00317436	9.20685	0.00559513				9.20685	5.92183e-05
9.13519	0.0683189	8.50493	0.00320872	9.21526	0.00562648				9.21526	5.38239e-05
9.14361	0.0682497	8.51283	0.00322287	9.22368	0.00565684				9.22368	4.80923e-05
9.15203	0.0681621	8.52072	0.00324421	9.2321	0.00568465				9.2321	4.20202e-05
9.16044	0.0680027	8.52862	0.00326375	9.24052	0.00571225				9.24052	3.56395e-05
9.16886	0.0679232	8.53651	0.00329282	9.24893	0.00574053				9.24893	2.90039e-05
9.17728	0.0678447	8.54441	0.00332147	9.25735	0.00576901				9.25735	2.21782e-05
9.1857	0.0677663	8.5523	0.00334727	9.26577	0.00579764				9.26577	1.52265e-05
9.19411	0.0676736	8.5602	0.0033764	9.27419	0.00582725				9.27419	8.20513e-06
9.20253	0.0675939	8.56809	0.00340147	9.2826	0.00585597				9.2826	1.16007e-06
9.21095	0.0675204	8.57599	0.00343182	9.29102	0.00588214				9.29102	-5.87522e-06
9.21936	0.0674512	8.58388	0.00345381	9.29944	0.00590555				9.29944	-1.28783e-05
9.22778	0.0673593	8.59178	0.00348237	9.30786	0.00592694				9.30785	-1.98338e-05
9.2362	0.0672619	8.59967	0.00350887	9.31627	0.00594793				9.31627	-2.67327e-05
9.24462	0.0671447	8.60757	0.00353231	9.32469	0.00596933				9.32469	-3.35673e-05
9.25303	0.0670277	8.61546	0.00356186	9.33311	0.00599005				9.33311	-4.03287e-05
9.26145	0.0669296	8.62336	0.00359024	9.34152	0.00600901				9.34152	-4.70077e-05
9.26987	0.0668394	8.63125	0.00362628	9.34994	0.00602769				9.34994	-5.35948e-05
9.27829	0.0667538	8.63915	0.00365991	9.35836	0.00604734				9.35836	-6.00826e-05
9.2867	0.0666307	8.64704	0.0036877	9.36678	0.00607133				9.36678	-6.64651e-05
9.29512	0.0666047	8.65494	0.00371828	9.37519	0.00609996				9.37519	-7.27411e-05
9.30354	0.0665776	8.66283	0.00374752	9.38361	0.00612559				9.38361	-7.89154e-05
9.31195	0.0665476	8.67073	0.0037643	9.39203	0.00614804				9.39203	-8.49995e-05
9.32037	0.0664744	8.67862	0.00379598	9.40045	0.00616863				9.40044	-9.10087e-05
9.32879	0.066355	8.68651	0.00382721	9.40886	0.00619226				9.40886	-9.69598e-05
9.33721	0.0662327	8.69441	0.00384861	9.41728	0.00621575				9.41728	-0.000102868
9.34562	0.0661373	8.7023	0.00386974	9.4257	0.00623769				9.4257	-0.00010873
9.35404	0.0660492	8.7102	0.00390241	9.43411	0.00625776				9.43411	-0.000114528
9.36246	0.0659677	8.71809	0.00393208	9.44253	0.00627738				9.44253	-0.000120219
9.37088	0.0659026	8.72599	0.00396273	9.45095	0.00629978				9.45095	-0.00012574
9.37929	0.0658483	8.73388	0.00400527	9.45937	0.00632457				9.45937	-0.000131006
9.38771	0.0658027	8.74178	0.00403628	9.46778	0.00634831				9.46778	-0.000135919
9.39613	0.0657506	8.74967	0.0040773	9.4762	0.00637088				9.4762	-0.000140385
9.40454	0.0656924	8.75757	0.00410436	9.48462	0.00639554				9.48462	-0.000144329
9.41296	0.0656195	8.76546	0.00411765	9.49304	0.00641844				9.49303	-0.000147709
9.42138	0.0655327	8.77336	0.00415775	9.50145	0.00643849				9.50145	-0.000150529
9.4298	0.0654084	8.78125	0.00420259	9.50987	0.00645903				9.50987	-0.000152843
9.43821	0.0652625	8.78915	0.00421191	9.51829	0.00647937				9.51829	-0.000154753
9.44663	0.065138	8.79704	0.00422124	9.5267	0.00649917				9.5267	-0.000156397
9.45505	0.065031	8.80494	0.00424192	9.53512	0.00651834				9.53512	-0.000157942
9.46347	0.0649284	8.81283	0.00427359	9.54354	0.00653815				9.54354	-0.000159554
9.47188	0.0648292	8.82073	0.004295	9.55196	0.00656197				9.55196	-0.000161389
9.4803	0.0647225	8.82862	0.00431998	9.56037	0.00658728				9.56037	-0.000163571
9.48872	0.0646197	8.83652	0.00433271	9.56879	0.00661241				9.56879	-0.000166183
9.49713	0.064625	8.84441	0.00435338	9.57721	0.00663641				9.57721	-0.000169262
9.50555	0.0646043	8.85231	0.00437815	9.58563	0.0066583				9.58562	-0.000172793
9.51397	0.0645593	8.8602	0.00440625	9.59404	0.00667828				9.59404	-0.000176724
9.52239	0.0644642	8.8681	0.00444031	9.60246	0.00669813				9.60246	-0.000180972
9.5308	0.064402	8.87599	0.00448019	9.61088	0.00672115				9.61088	-0.000185446
9.53922	0.064344	8.88388	0.00451723	9.61929	0.00674815				9.61929	-0.000190057
9.54764	0.0642862	8.89178	0.00454867	9.62771	0.00677803				9.62771	-0.000194731
9.55606	0.0641451	8.89967	0.00458358	9.63613	0.00680665				9.63613	-0.000199424
9.56447	0.063936	8.90757	0.00461658	9.64455	0.00683184				9.64455	-0.000204117
9.57289	0.0638061	8.91546	0.00465024	9.65296	0.00685609				9.65296	-0.000208821
9.58131	0.0637199	8.92336	0.00469062	9.66138	0.00687801				9.66138	-0.000213564
9.58972	0.0636518	8.93125	0.00471876	9.6698	0.00690031				9.6698	-0.000218383
9.59814	0.0635894	8.93915	0.00475502	9.67822	0.00692433				9.67821	-0.000223319
9.60656	0.06353	8.94704	0.00479736	9.68663	0.00694649				9.68663	-0.000228415
9.61498	0.0634222	8.95494	0.00482318	9.69505	0.00697062				9.69505	-0.000233709
9.62339	0.0632466	8.96283	0.00486586	9.70347	0.00699726				9.70347	-0.000239235
9.63181	0.0630635	8.97073	0.00489819	9.71188	0.00702287				9.71188	-0.00024502
9.64023	0.0629193	8.97862	0.00491943	9.7203	0.00704777				9.7203	-0.000251079
9.64865	0.0628303	8.98652	0.0049467	9.72872	0.0070749				9.72872	-0.000257413
9.65706	0.0627535	8.99441	0.00496051	9.73714	0.00710392				9.73714	-0.000263997
9.66548	0.0626868	9.00231	0.0049802	9.74555	0.00712991				9.74555	-0.000270775
9.6739	0.062625	9.0102	0.00500651	9.75397	0.007155				9.75397	-0.000277656
9.68231	0.0625199	9.0181	0.00502032	9.76239	0.00718203				9.76239	-0.00028451
9.69073	0.0623986	9.02599	0.00503087	9.77081	0.0072106				9.7708	-0.00029118
9.69915	0.0622855	9.03389	0.00504882	9.77922	0.007239				9.77922	-0.000297489
9.70757	0.0621787	9.04178	0.0050815	9.78764	0.00726608				9.78764	-0.000303258
9.71598	0.0620594	9.04968	0.00511423	9.79606	0.00729296				9.79606	-0.000308322
9.7244	0.0619501	9.05757	0.00514573	9.80447	0.00731697				9.80447	-0.000312549
9.73282	0.0618476	9.06547	0.00518614	9.81289	0.00733825				9.81289	-0.000315855
9.74124	0.0616991	9.07336	0.00519981	9.82131	0.00735733				9.82131	-0.000318215
9.74965	0.0614811	9.08125	0.00520623	9.82973	0.00738123				9.82973	-0.000319663
9.75807	0.0613644	9.08915	0.00522761	9.83814	0.00740877				9.83814	-0.000320295
9.76649	0.0612709	9.09704	0.00525165	9.84656	0.00743432				9.84656	-0.000320248
9.7749	0.0611688	9.10494	0.0052821	9.85498	0.00745788				9.85498	-0.0003197
9.78332	0.0610582	9.11283	0.0053026	9.8634	0.00748057				9.8634	-0.000318838
9.79174	0.0609178	9.12073	0.00532315	9.87181	0.00750281				9.87181	-0.000317843
9.80016	0.0607559	9.12862	0.00535616	9.88023	0.0075265				9.88023	-0.000316874
9.80857	0.0606742	9.13652	0.00538177	9.88865	0.00755213				9.88865	-0.000316056
9.81699	0.0606279	9.14441	0.00540198	9.89706	0.00757801				9.89706	-0.000315465
9.82541	0.0605899	9.15231	0.00543178	9.90548	0.00760471				9.90548	-0.000315132
9.83383	0.0605213	9.1602	0.00546833	9.9139	0.0076327				9.9139	-0.000315046
9.84224	0.0604281	9.1681	0.00549608	9.92232	0.00766147				9.92232	-0.000315165
9.85066	0.0603604	9.17599	0.00553366	9.93073	0.00768999				9.93073	-0.000315428
9.85908	0.0603061	9.18389	0.0055659	9.93915	0.00771677				9.93915	-0.000315767
9.86749	0.0602642	9.19178	0.00558986	9.94757	0.00774335				9.94757	-0.000316128
9.87591	0.0602522	9.19968	0.00563077	9.95599	0.00777149				9.95599	-0.000316482
9.88433	0.0602328	9.20757	0.00566791	9.9644	0.00780057				9.9644	-0.000316831
9.89275	0.060206	9.21547	0.00570032	9.97282	0.00783214				9.97282	-0.000317217
9.90116	0.0601514	9.22336	0.00572689	9.98124	0.00786522				9.98124	-0.000317716
9.90958	0.0600635	9.23126	0.00576288	9.98965	0.00789498				9.98965	-0.000318437
9.918	0.0599348	9.23915	0.00579986	9.99807	0.00792105				9.99807	-0.000319509
9.92642	0.0598195	9.24705	0.00582489	10.0065	0.00794386				10.0065	-0.000321075
9.93483	0.0597645	9.25494	0.00585914	10.0149	0.00796753				10.0149	-0.000323271
9.94325	0.0597188	9.26284	0.00589166	10.0233	0.0079934				10.0233	-0.000326218
9.95167	0.0596788	9.27073	0.00592019	10.0317	0.0080192				10.0317	-0.000330008
9.96009	0.0596431	9.27862	0.00594073	10.0402	0.00804551				10.0402	-0.000334686
9.9685	0.0595977	9.28652	0.00596987	10.0486	0.00807276				10.0486	-0.000340238
9.97692	0.0595727	9.29441	0.00599918	10.057	0.00810033				10.057	-0.000346591
9.98534	0.0595676	9.30231	0.00602315	10.0654	0.00812825				10.0654	-0.000353606
9.99375	0.0595611	9.3102	0.00605744	10.0738	0.00815677				10.0738	-0.000361082
10.0022	0.0595464	9.3181	0.0060774	10.0822	0.00818403				10.0822	-0.000368772
10.0106	0.0593735	9.32599	0.00609993	10.0907	0.00821234				10.0907	-0.000376403
10.019	0.0592794	9.33389	0.00613097	10.0991	0.00824151				10.0991	-0.000383694
10.0274	0.0592013	9.34178	0.00616011	10.1075	0.00827131				10.1075	-0.000390387
10.0358	0.0591291	9.34968	0.00618292	10.1159	0.00830368				10.1159	-0.000396268
10.0443	0.0590603	9.35757	0.00618975	10.1243	0.00833563				10.1243	-0.000401185
10.0527	0.0589522	9.36547	0.00620201	10.1327	0.00836368				10.1327	-0.000405064
10.0611	0.0587646	9.37336	0.00622839	10.1412	0.0083896				10.1412	-0.000407911
10.0695	0.0586264	9.38126	0.0062535	10.1496	0.00841793				10.1496	-0.000409808
10.0779	0.0586379	9.38915	0.00629251	10.158	0.00844771				10.158	-0.000410896
10.0863	0.0586443	9.39705	0.00633769	10.1664	0.008475				10.1664	-0.000411353
10.0948	0.0586448	9.40494	0.00636786	10.1748	0.00850115				10.1748	-0.000411373
10.1032	0.0586155	9.41284	0.00639066	10.1833	0.00852813				10.1833	-0.000411136
10.1116	0.0585289	9.42073	0.00641214	10.1917	0.00855476				10.1917	-0.000410793
10.12	0.0583756	9.42863	0.00643813	10.2001	0.00858043				10.2001	-0.000410446
10.1284	0.0581392	9.43652	0.00645642	10.2085	0.0086063				10.2085	-0.000410149
10.1368	0.0580136	9.44442	0.00646463	10.2169	0.0086331				10.2169	-0.000409917
10.1453	0.0579087	9.45231	0.00648458	10.2253	0.00865893				10.2253	-0.000409736
10.1537	0.0578089	9.46021	0.00650657	10.2338	0.00868361				10.2338	-0.00040959
10.1621	0.0577129	9.4681	0.00653846	10.2422	0.00870998				10.2422	-0.000409473
10.1705	0.0576059	9.47599	0.00657374	10.2506	0.00873827				10.2506	-0.000409402
10.1789	0.0574302	9.48389	0.00659039	10.259	0.00876762				10.259	-0.000409422
10.1874	0.0572645	9.49178	0.00661068	10.2674	0.00879793				10.2674	-0.000409597
10.1958	0.0571824	9.49968	0.00664327	10.2758	0.0088254				10.2758	-0.000409995
10.2042	0.0571132	9.50757	0.00667438	10.2843	0.00885009				10.2843	-0.000410678
10.2126	0.0570597	9.51547	0.00670386	10.2927	0.00887447				10.2927	-0.000411677
10.221	0.0570195	9.52336	0.00672003	10.3011	0.00889971				10.3011	-0.000412996
10.2294	0.0569845	9.53126	0.00673332	10.3095	0.00892438				10.3095	-0.000414606
10.2379	0.0569222	9.53915	0.0067528	10.3179	0.00894945				10.3179	-0.000416461
10.2463	0.0568345	9.54705	0.00676187	10.3263	0.00897352				10.3263	-0.000418509
10.2547	0.0566805	9.55494	0.00677748	10.3348	0.00899544				10.3348	-0.000420711
10.2631	0.0565178	9.56284	0.00680122	10.3432	0.0090154				10.3432	-0.000423046
10.2715	0.0564774	9.57073	0.00683071	10.3516	0.00903523				10.3516	-0.000425527
10.2799	0.056436	9.57863	0.0068537	10.36	0.00905557				10.36	-0.000428188
10.2884	0.0563919	9.58652	0.00687158	10.3684	0.00907573				10.3684	-0.000431084
10.2968	0.0563117	9.59442	0.00689715	10.3768	0.00909711				10.3768	-0.000434273
10.3052	0.056164	9.60231	0.00693469	10.3853	0.00912154				10.3853	-0.000437805
10.3136	0.0560689	9.61021	0.00697718	10.3937	0.00914354				10.3937	-0.000441705
10.322	0.0559963	9.6181	0.00700575	10.4021	0.00916207				10.4021	-0.00044597
10.3304	0.0559423	9.626	0.00704923	10.4105	0.00917749				10.4105	-0.000450553
10.3389	0.0558925	9.63389	0.00709521	10.4189	0.00919352				10.4189	-0.000455366
10.3473	0.0558461	9.64179	0.00712242	10.4274	0.00920962				10.4274	-0.000460279
10.3557	0.0557975	9.64968	0.00714592	10.4358	0.00922572				10.4358	-0.000465127
10.3641	0.0557409	9.65758	0.00716537	10.4442	0.00924248				10.4442	-0.000469718
10.3725	0.0556753	9.66547	0.00718775	10.4526	0.00926674				10.4526	-0.000473853
10.3809	0.0555662	9.67336	0.00721101	10.461	0.00929122				10.461	-0.000477348
10.3894	0.055412	9.68126	0.00723043	10.4694	0.00931538				10.4694	-0.000480047
10.3978	0.0552381	9.68915	0.00725038	10.4779	0.00933713				10.4779	-0.000481841
10.4062	0.055095	9.69705	0.00727224	10.4863	0.00936006				10.4863	-0.000482679
10.4146	0.0549684	9.70494	0.00729815	10.4947	0.00938332				10.4947	-0.00048258
10.423	0.0548557	9.71284	0.00731901	10.5031	0.0094057				10.5031	-0.000481622
10.4315	0.0547516	9.72073	0.00733389	10.5115	0.00942933				10.5115	-0.00047994
10.4399	0.0546538	9.72863	0.00736274	10.5199	0.00945353				10.5199	-0.00047771
10.4483	0.0545364	9.73652	0.00739176	10.5284	0.00947815				10.5284	-0.000475126
10.4567	0.0544306	9.74442	0.00740391	10.5368	0.00950677				10.5368	-0.000472381
10.4651	0.0543355	9.75231	0.00742995	10.5452	0.00953268				10.5452	-0.000469647
10.4735	0.0542685	9.76021	0.00745622	10.5536	0.00955573				10.5536	-0.00046706
10.482	0.0542472	9.7681	0.00746876	10.562	0.00957569				10.562	-0.000464705
10.4904	0.0542382	9.776	0.00749851	10.5704	0.00959466				10.5704	-0.000462605
10.4988	0.0541921	9.78389	0.00752129	10.5789	0.0096139				10.5789	-0.000460732
10.5072	0.0541152	9.79179	0.00755132	10.5873	0.00963473				10.5873	-0.000459009
10.5156	0.0540435	9.79968	0.00758377	10.5957	0.00965843				10.5957	-0.000457328
10.524	0.053974	9.80758	0.00760568	10.6041	0.00968267				10.6041	-0.00045557
10.5325	0.0538502	9.81547	0.00764056	10.6125	0.00970559				10.6125	-0.000453617
10.5409	0.053749	9.82337	0.00767587	10.621	0.00972702				10.621	-0.00045137
10.5493	0.0536645	9.83126	0.00771214	10.6294	0.00974809				10.6294	-0.000448749
10.5577	0.0535944	9.83916	0.00773744	10.6378	0.00976848				10.6378	-0.00044569
10.5661	0.0535375	9.84705	0.0077594	10.6462	0.009789				10.6462	-0.000442147
10.5745	0.0534858	9.85495	0.00777706	10.6546	0.00980828				10.6546	-0.000438079
10.583	0.0534383	9.86284	0.00779141	10.663	0.00982577				10.663	-0.000433455
10.5914	0.0533891	9.87073	0.00781892	10.6715	0.00984399				10.6715	-0.000428245
10.5998	0.0533425	9.87863	0.00784854	10.6799	0.00986326				10.6799	-0.000422429
10.6082	0.0532455	9.88652	0.00788781	10.6883	0.00988491				10.6883	-0.000415997
10.6166	0.0530739	9.89442	0.00792802	10.6967	0.00990697				10.6967	-0.00040896
10.6251	0.0528993	9.90231	0.00795197	10.7051	0.00992632				10.7051	-0.000401339
10.6335	0.0527221	9.91021	0.00797301	10.7135	0.00994685				10.7135	-0.000393169
10.6419	0.052541	9.9181	0.00800153	10.722	0.0099706				10.722	-0.00038448
10.6503	0.0524605	9.926	0.00803029	10.7304	0.00999743				10.7304	-0.000375302
10.6587	0.0523956	9.93389	0.00805042	10.7388	0.0100238				10.7388	-0.000365648
10.6671	0.0523525	9.94179	0.00806744	10.7472	0.0100504				10.7472	-0.00035552
10.6756	0.0523271	9.94968	0.0080917	10.7556	0.0100784				10.7556	-0.000344909
10.684	0.0522915	9.95758	0.0081168	10.764	0.010103				10.764	-0.000333806
10.6924	0.0522457	9.96547	0.00814021	10.7725	0.0101261				10.7725	-0.000322214
10.7008	0.0521633	9.97337	0.00816265	10.7809	0.0101492				10.7809	-0.000310162
10.7092	0.0520781	9.98126	0.00818588	10.7893	0.0101724				10.7893	-0.00029771
10.7176	0.0519464	9.98916	0.00820873	10.7977	0.010197				10.7977	-0.00028495
10.7261	0.0518163	9.99705	0.00822824	10.8061	0.0102252				10.8061	-0.000271997
10.7345	0.0517123	10.0049	0.00825735	10.8145	0.0102512				10.8145	-0.000258979
10.7429	0.0516236	10.0128	0.00829358	10.823	0.0102747				10.823	-0.000246023
10.7513	0.0515468	10.0207	0.00832408	10.8314	0.0102959				10.8314	-0.000233235
10.7597	0.0514796	10.0286	0.00835503	10.8398	0.0103161				10.8398	-0.000220695
10.7681	0.0514069	10.0365	0.00838882	10.8482	0.0103382				10.8482	-0.000208447
10.7766	0.0513003	10.0444	0.00842151	10.8566	0.0103614				10.8566	-0.000196503
10.785	0.0512058	10.0523	0.00844781	10.8651	0.0103846				10.8651	-0.000184849
10.7934	0.0511221	10.0602	0.0084808	10.8735	0.0104111				10.8735	-0.000173458
10.8018	0.0510548	10.0681	0.00852263	10.8819	0.0104374				10.8819	-0.000162297
10.8102	0.0510092	10.076	0.00855673	10.8903	0.0104618				10.8903	-0.000151346
10.8186	0.0509811	10.0839	0.00857287	10.8987	0.0104841				10.8987	-0.000140594
10.8271	0.0509717	10.0918	0.00858974	10.9071	0.0105077				10.9071	-0.000130055
10.8355	0.05095	10.0997	0.00860615	10.9156	0.0105319				10.9156	-0.000119759
10.8439	0.0509151	10.1076	0.00862358	10.924	0.0105568				10.924	-0.000109755
10.8523	0.0508105	10.1155	0.00864892	10.9324	0.0105832				10.9324	-0.000100101
10.8607	0.0507624	10.1234	0.00866716	10.9408	0.010613				10.9408	-9.08613e-05
10.8692	0.050727	10.1313	0.00869459	10.9492	0.0106468				10.9492	-8.20982e-05
10.8776	0.0506796	10.1392	0.00871985	10.9576	0.0106784				10.9576	-7.3865e-05
10.886	0.0506201	10.1471	0.008748	10.9661	0.0107064				10.9661	-6.61993e-05
10.8944	0.0505064	10.1549	0.00877237	10.9745	0.010735				10.9745	-5.91166e-05
10.9028	0.0503947	10.1628	0.00879487	10.9829	0.0107624				10.9829	-5.261e-05
10.9112	0.0502749	10.1707	0.00882627	10.9913	0.01079				10.9913	-4.66421e-05
10.9197	0.0501633	10.1786	0.0088618	10.9997	0.0108176				10.9997	-4.11422e-05
10.9281	0.0501107	10.1865	0.00888944	11.0081	0.0108427				11.0081	-3.60139e-05
10.9365	0.0500753	10.1944	0.00890583	11.0166	0.0108693				11.0166	-3.11371e-05
10.9449	0.0500278	10.2023	0.00893584	11.025	0.0108971				11.025	-2.6377e-05
10.9533	0.0499685	10.2102	0.00897157	11.0334	0.0109249				11.0334	-2.15951e-05
10.9617	0.0498694	10.2181	0.00899604	11.0418	0.0109538				11.0418	-1.66576e-05
10.9702	0.0497833	10.226	0.00901757	11.0502	0.010985				11.0502	-1.14544e-05
10.9786	0.0497192	10.2339	0.00904086	11.0586	0.0110125				11.0586	-5.91205e-06
10.987	0.0496685	10.2418	0.00906016	11.0671	0.0110362				11.0671	-8.05092e-09
10.9954	0.0496166	10.2497	0.00910188	11.0755	0.0110565				11.0755	6.22476e-06
11.0038	0.0495642	10.2576	0.00914227	11.0839	0.0110784				11.0839	1.26944e-05
11.0122	0.0495271	10.2655	0.00915635	11.0923	0.0111038				11.0923	1.92539e-05
11.0207	0.0494972	10.2734	0.00917699	11.1007	0.0111317				11.1007	2.57145e-05
11.0291	0.0494437	10.2813	0.00919607	11.1092	0.0111621				11.1092	3.18656e-05
11.0375	0.0493696	10.2892	0.00920098	11.1176	0.0111923				11.1176	3.75056e-05
11.0459	0.0492733	10.2971	0.00921113	11.126	0.0112225				11.126	4.24657e-05
11.0543	0.0492339	10.3049	0.00923694	11.1344	0.011256				11.1344	4.66363e-05
11.0627	0.0491842	10.3128	0.00925873	11.1428	0.0112902				11.1428	4.99853e-05
11.0712	0.049124	10.3207	0.00927729	11.1512	0.0113217				11.1512	5.25639e-05
11.0796	0.0490206	10.3286	0.00930288	11.1597	0.0113507				11.1597	5.45072e-05
11.088	0.0488721	10.3365	0.00932748	11.1681	0.0113788				11.1681	5.601e-05
11.0964	0.0487311	10.3444	0.00935068	11.1765	0.0114077				11.1765	5.73014e-05
11.1048	0.0486276	10.3523	0.00936024	11.1849	0.0114363				11.1849	5.86151e-05
11.1133	0.0485444	10.3602	0.00936303	11.1933	0.0114629				11.1933	6.01616e-05
11.1217	0.0484627	10.3681	0.00937827	11.2017	0.0114901				11.2017	6.21086e-05
11.1301	0.0483823	10.376	0.00938676	11.2102	0.0115195				11.2102	6.45703e-05
11.1385	0.0483105	10.3839	0.00939636	11.2186	0.0115468				11.2186	6.761e-05
11.1469	0.0482405	10.3918	0.0094069	11.227	0.0115727				11.227	7.12521e-05
11.1553	0.0481711	10.3997	0.00941851	11.2354	0.0115994				11.2354	7.54975e-05
11.1638	0.0480851	10.4076	0.00944167	11.2438	0.0116265				11.2438	8.03392e-05
11.1722	0.0480223	10.4155	0.00947472	11.2522	0.0116544				11.2522	8.57731e-05
11.1806	0.0479667	10.4234	0.00950981	11.2607	0.0116805				11.2607	9.18052e-05
11.189	0.0479161	10.4313	0.00953456	11.2691	0.0117049				11.2691	9.8446e-05
11.1974	0.0478462	10.4392	0.00955674	11.2775	0.0117299				11.2775	0.000105704
11.2058	0.0478552	10.4471	0.00958211	11.2859	0.011755				11.2859	0.00011358
11.2143	0.0478869	10.4549	0.0095993	11.2943	0.0117809				11.2943	0.000122056
11.2227	0.0479204	10.4628	0.00961482	11.3028	0.011809				11.3027	0.000131097
11.2311	0.0479385	10.4707	0.00964442	11.3112	0.0118393				11.3112	0.00014065
11.2395	0.0479426	10.4786	0.00967248	11.3196	0.011869				11.3196	0.000150647
11.2479	0.0479182	10.4865	0.00969478	11.328	0.0118971				11.328	0.000161018
11.2563	0.0478832	10.4944	0.0097159	11.3364	0.0119265				11.3364	0.000171694
11.2648	0.0478213	10.5023	0.00973525	11.3448	0.0119574				11.3448	0.000182617
11.2732	0.0477373	10.5102	0.00975499	11.3533	0.0119907				11.3533	0.000193741
11.2816	0.0476608	10.5181	0.00979084	11.3617	0.012024				11.3617	0.000205032
11.29	0.0475903	10.526	0.00983094	11.3701	0.012054				11.3701	0.000216473
11.2984	0.0475114	10.5339	0.00985859	11.3785	0.0120832				11.3785	0.000228055
11.3068	0.0474443	10.5418	0.00987758	11.3869	0.0121153				11.3869	0.000239776
11.3153	0.047403	10.5497	0.00989441	11.3953	0.0121515				11.3953	0.000251635
11.3237	0.0473577	10.5576	0.00990859	11.4038	0.0121884				11.4038	0.000263629
11.3321	0.0473084	10.5655	0.00991701	11.4122	0.0122221				11.4122	0.000275757
11.3405	0.0472407	10.5734	0.00993851	11.4206	0.0122521				11.4206	0.00028801
11.3489	0.0471746	10.5813	0.00996216	11.429	0.0122816				11.429	0.000300378
11.3574	0.0471525	10.5892	0.00997297	11.4374	0.012312				11.4374	0.000312846
11.3658	0.0471383	10.5971	0.00998618	11.4458	0.0123427				11.4458	0.000325391
11.3742	0.0471306	10.605	0.0100011	11.4543	0.0123725				11.4543	0.000337988
11.3826	0.0471251	10.6128	0.0100285	11.4627	0.0124011				11.4627	0.000350606
11.391	0.0471063	10.6207	0.0100541	11.4711	0.0124283				11.4711	0.000363207
11.3994	0.0470763	10.6286	0.0100719	11.4795	0.0124561				11.4795	0.000375754
11.4079	0.0470431	10.6365	0.0100966	11.4879	0.0124867				11.4879	0.000388209
11.4163	0.0470065	10.6444	0.010119	11.4963	0.0125171				11.4963	0.000400536
11.4247	0.0469589	10.6523	0.0101608	11.5048	0.0125479				11.5048	0.000412711
11.4331	0.0469804	10.6602	0.0101854	11.5132	0.0125791				11.5132	0.000424722
11.4415	0.0469879	10.6681	0.0102013	11.5216	0.0126092				11.5216	0.000436587
11.4499	0.0469827	10.676	0.0102427	11.53	0.0126359				11.53	0.000448349
11.4584	0.0469507	10.6839	0.0102646	11.5384	0.0126614				11.5384	0.000460096
11.4668	0.0467977	10.6918	0.0102858	11.5469	0.0126895				11.5469	0.000471955
11.4752	0.0466549	10.6997	0.0103174	11.5553	0.0127173				11.5553	0.000484089
11.4836	0.0464946	10.7076	0.0103393	11.5637	0.012745				11.5637	0.000496694
11.492	0.0463216	10.7155	0.0103549	11.5721	0.0127754				11.5721	0.000509969
11.5004	0.0461925	10.7234	0.010378	11.5805	0.012805				11.5805	0.000524095
11.5089	0.0460807	10.7313	0.0104009	11.5889	0.012835				11.5889	0.000539202
11.5173	0.0459825	10.7392	0.0104308	11.5974	0.0128672				11.5974	0.000555355
11.5257	0.0458662	10.7471	0.0104712	11.6058	0.0128977				11.6058	0.00057254
11.5341	0.0457775	10.755	0.0104908	11.6142	0.0129275				11.6142	0.000590666
11.5425	0.0457608	10.7628	0.0105005	11.6226	0.012958				11.6226	0.000609592
11.551	0.0457689	10.7707	0.0105143	11.631	0.0129892				11.631	0.000629164
11.5594	0.0457849	10.7786	0.010526	11.6394	0.0130183				11.6394	0.000649255
11.5678	0.0458	10.7865	0.0105457	11.6479	0.0130485				11.6479	0.000669809
11.5762	0.0457914	10.7944	0.0105775	11.6563	0.0130789				11.6563	0.00069087
11.5846	0.0457632	10.8023	0.0105899	11.6647	0.0131072				11.6647	0.000712598
11.593	0.0457404	10.8102	0.0106018	11.6731	0.0131387				11.6731	0.000735256
11.6015	0.0457174	10.8181	0.0106306	11.6815	0.0131711				11.6815	0.00075918
11.6099	0.0456913	10.826	0.0106456	11.6899	0.0132039				11.6899	0.000784744
11.6183	0.045597	10.8339	0.010673	11.6984	0.0132394				11.6984	0.000812304
11.6267	0.0455075	10.8418	0.010701	11.7068	0.0132768				11.7068	0.000842162
11.6351	0.0454218	10.8497	0.0107137	11.7152	0.0133129				11.7152	0.000874528
11.6435	0.045323	10.8576	0.0107381	11.7236	0.0133476				11.7236	0.000909521
11.652	0.0452744	10.8655	0.0107722	11.732	0.0133816				11.732	0.000947161
11.6604	0.0452491	10.8734	0.010804	11.7404	0.0134167				11.7404	0.000987397
11.6688	0.0452434	10.8813	0.0108359	11.7489	0.0134553				11.7489	0.00103013
11.6772	0.0452442	10.8892	0.0108747	11.7573	0.0134974				11.7573	0.00107524
11.6856	0.0452363	10.8971	0.0109032	11.7657	0.0135403				11.7657	0.00112261
11.694	0.0452203	10.905	0.0109064	11.7741	0.0135823				11.7741	0.00117217
11.7025	0.0451812	10.9128	0.0109144	11.7825	0.0136241				11.7825	0.00122386
11.7109	0.0450824	10.9207	0.0109296	11.791	0.0136648				11.791	0.00127769
11.7193	0.0450334	10.9286	0.0109434	11.7994	0.0137044				11.7994	0.00133371
11.7277	0.0450129	10.9365	0.0109627	11.8078	0.0137465				11.8078	0.00139199
11.7361	0.0450068	10.9444	0.0109918	11.8162	0.0137885				11.8162	0.00145266
11.7445	0.045002	10.9523	0.0110255	11.8246	0.0138277				11.8246	0.00151583
11.753	0.0449754	10.9602	0.0110422	11.833	0.01387				11.833	0.00158165
11.7614	0.044929	10.9681	0.0110668	11.8415	0.0139136				11.8415	0.00165025
11.7698	0.0448418	10.976	0.0111057	11.8499	0.0139595				11.8499	0.00172175
11.7782	0.0447067	10.9839	0.0111511	11.8583	0.0140111				11.8583	0.00179624
11.7866	0.0446217	10.9918	0.011195	11.8667	0.0140633				11.8667	0.0018738
11.7951	0.0445703	10.9997	0.0112288	11.8751	0.0141135				11.8751	0.0019545
11.8035	0.0445314	11.0076	0.0112638	11.8835	0.0141622				11.8835	0.00203839
11.8119	0.0444981	11.0155	0.0113	11.892	0.0142115				11.892	0.00212552
11.8203	0.0444671	11.0234	0.0113406	11.9004	0.0142633				11.9004	0.00221598
11.8287	0.0444371	11.0313	0.0113713	11.9088	0.0143183				11.9088	0.00230985
11.8371	0.044387	11.0392	0.0113901	11.9172	0.0143765				11.9172	0.00240728
11.8456	0.0443669	11.0471	0.0114154	11.9256	0.0144356				11.9256	0.00250843
11.854	0.0443568	11.055	0.0114411	11.934	0.0144927				11.934	0.0026135
11.8624	0.0443551	11.0628	0.0114601	11.9425	0.01455				11.9425	0.00272269
11.8708	0.0443641	11.0707	0.0114826	11.9509	0.0146096				11.9509	0.00283623
11.8792	0.0443676	11.0786	0.0115057	11.9593	0.01467				11.9593	0.00295431
11.8876	0.0443664	11.0865	0.0115196	11.9677	0.0147324				11.9677	0.0030771
11.8961	0.044363	11.0944	0.0115476	11.9761	0.0147935				11.9761	0.00320474
11.9045	0.0443568	11.1023	0.0115725	11.9846	0.0148523				11.9845	0.00333729
11.9129	0.0443272	11.1102	0.011586	11.993	0.0149114				11.993	0.0034748
11.9213	0.0443297	11.1181	0.0116061	12.0014	0.0149712				12.0014	0.00361728
11.9297	0.0444607	11.126	0.0116436	12.0098	0.015032				12.0098	0.00376473
11.9381	0.0445683	11.1339	0.0116764	12.0182	0.01509				12.0182	0.00391719
11.9466	0.0446551	11.1418	0.0116955	12.0266	0.0151465				12.0266	0.00407473
11.955	0.0447167	11.1497	0.0117273	12.0351	0.0152039				12.0351	0.00423752
11.9634	0.0447095	11.1576	0.0117584	12.0435	0.0152662				12.0435	0.00440579
11.9718	0.044652	11.1655	0.0117879	12.0519	0.0153307				12.0519	0.00457986
11.9802	0.0446046	11.1734	0.011816	12.0603	0.0153953				12.0603	0.00476012
11.9886	0.044561	11.1813	0.011843	12.0687	0.0154668				12.0687	0.00494699
11.9971	0.0445202	11.1892	0.0118778	12.0771	0.0155406				12.0771	0.0051409
12.0055	0.0444701	11.1971	0.0119115	12.0856	0.0156106				12.0856	0.00534225
12.0139	0.0443353	11.205	0.0119399	12.094	0.0156775				12.094	0.00555143
12.0223	0.0442428	11.2129	0.0119711	12.1024	0.0157452				12.1024	0.00576873
12.0307	0.0442244	11.2207	0.0120074	12.1108	0.0158151				12.1108	0.00599445
12.0392	0.0442685	11.2286	0.0120375	12.1192	0.0158832				12.1192	0.00622881
12.0476	0.0443351	11.2365	0.0120684	12.1276	0.0159515				12.1276	0.00647202
12.056	0.0444009	11.2444	0.0120894	12.1361	0.016019				12.1361	0.00672432
12.0644	0.044421	11.2523	0.0121012	12.1445	0.0160825				12.1445	0.00698595
12.0728	0.0444024	11.2602	0.0121204	12.1529	0.0161444				12.1529	0.00725717
12.0812	0.0443676	11.2681	0.012136	12.1613	0.0162084				12.1613	0.00753829
12.0897	0.0443357	11.276	0.0121602	12.1697	0.0162768				12.1697	0.00782964
12.0981	0.0443378	11.2839	0.0121901	12.1781	0.0163436				12.1781	0.00813154
12.1065	0.0443467	11.2918	0.0122252	12.1866	0.0164071				12.1866	0.00844435
12.1149	0.0443611	11.2997	0.0122573	12.195	0.0164719				12.195	0.00876843
12.1233	0.0443696	11.3076	0.0122791	12.2034	0.0165393				12.2034	0.00910417
12.1317	0.0443727	11.3155	0.0123016	12.2118	0.0166081				12.2118	0.00945196
12.1402	0.044364	11.3234	0.012337	12.2202	0.0166761				12.2202	0.00981222
12.1486	0.04439	11.3313	0.0123764	12.2287	0.0167457				12.2287	0.0101854
12.157	0.0444266	11.3392	0.0124134	12.2371	0.0168168				12.2371	0.0105721
12.1654	0.0444568	11.3471	0.0124573	12.2455	0.0168865				12.2455	0.0109727
12.1738	0.044481	11.355	0.0124879	12.2539	0.0169534				12.2539	0.0113879
12.1822	0.0444958	11.3629	0.0125145	12.2623	0.0170193				12.2623	0.0118183
12.1907	0.044556	11.3707	0.0125492	12.2707	0.0170853				12.2707	0.0122646
12.1991	0.0446371	11.3786	0.0125805	12.2792	0.01715				12.2792	0.0127276
12.2075	0.0446974	11.3865	0.0126167	12.2876	0.0172173				12.2876	0.0132081
12.2159	0.044736	11.3944	0.0126538	12.296	0.0172864				12.296	0.013707
12.2243	0.0446696	11.4023	0.0127	12.3044	0.017355				12.3044	0.0142253
12.2328	0.044612	11.4102	0.0127315	12.3128	0.0174236				12.3128	0.0147643
12.2412	0.044603	11.4181	0.0127537	12.3212	0.0174907				12.3212	0.0153254
12.2496	0.0446492	11.426	0.012778	12.3297	0.017557				12.3297	0.0159103
12.258	0.0447355	11.4339	0.0128053	12.3381	0.0176243				12.3381	0.0165207
12.2664	0.044776	11.4418	0.0128544	12.3465	0.0176927				12.3465	0.0171591
12.2748	0.0447751	11.4497	0.0128912	12.3549	0.0177594				12.3549	0.0178281
12.2833	0.0447004	11.4576	0.0129207	12.3633	0.0178232				12.3633	0.0185306
12.2917	0.0446351	11.4655	0.0129478	12.3717	0.0178841				12.3717	0.0192701
12.3001	0.0446726	11.4734	0.0129674	12.3802	0.0179437				12.3802	0.0200506
12.3085	0.0447406	11.4813	0.0129959	12.3886	0.0180048				12.3886	0.0208765
12.3169	0.0448071	11.4892	0.0130137	12.397	0.0180677				12.397	0.021753
12.3253	0.044865	11.4971	0.0130348	12.4054	0.0181329				12.4054	0.0226856
12.3338	0.0449162	11.505	0.0130623	12.4138	0.0181949				12.4138	0.0236805
12.3422	0.0449721	11.5129	0.0130787	12.4222	0.0182542				12.4222	0.0247449
12.3506	0.0450079	11.5207	0.0131068	12.4307	0.0183163				12.4307	0.0258864
12.359	0.0450264	11.5286	0.0131305	12.4391	0.0183789				12.4391	0.0271138
12.3674	0.0450366	11.5365	0.0131558	12.4475	0.0184401				12.4475	0.0284367
12.3758	0.0450602	11.5444	0.0131885	12.4559	0.0184996				12.4559	0.0298659
12.3843	0.045081	11.5523	0.0132102	12.4643	0.0185591				12.4643	0.0314131
12.3927	0.0451008	11.5602	0.0132426	12.4728	0.0186185				12.4728	0.0330915
12.4011	0.0451519	11.5681	0.0132867	12.4812	0.0186797				12.4812	0.0349156
12.4095	0.0451784	11.576	0.013319	12.4896	0.0187416				12.4896	0.0369011
12.4179	0.045184	11.5839	0.0133569	12.498	0.0187991				12.498	0.0390654
12.4263	0.0451857	11.5918	0.0133856	12.5064	0.0188552				12.5064	0.0414274
12.4348	0.0452548	11.5997	0.0134053	12.5148	0.0189154				12.5148	0.0440073
12.4432	0.0453153	11.6076	0.0134431	12.5233	0.0189796				12.5233	0.0468271
12.4516	0.0453735	11.6155	0.013473	12.5317	0.0190453				12.5317	0.0499104
12.46	0.0454298	11.6234	0.0135045	12.5401	0.0191117				12.5401	0.053282
12.4684	0.0454872	11.6313	0.0135352	12.5485	0.0191805				12.5485	0.0569685
12.4769	0.0455499	11.6392	0.0135633	12.5569	0.0192496				12.5569	0.0609973
12.4853	0.0456059	11.6471	0.0136021	12.5653	0.0193189				12.5653	0.0653974
12.4937	0.0456572	11.655	0.0136304	12.5738	0.0193895				12.5738	0.0701987
12.5021	0.0457305	11.6629	0.0136589	12.5822	0.0194603				12.5822	0.0754317
12.5105	0.0458234	11.6707	0.0136981	12.5906	0.0195323				12.5906	0.081128
12.5189	0.0459158	11.6786	0.0137435	12.599	0.0196082				12.599	0.0873193
12.5274	0.0459915	11.6865	0.013777	12.6074	0.0196892				12.6074	0.0940376
12.5358	0.0460521	11.6944	0.0138108	12.6158	0.0197721				12.6158	0.101315
12.5442	0.046084	11.7023	0.013836	12.6243	0.0198588				12.6243	0.109183
12.5526	0.0461464	11.7102	0.0138527	12.6327	0.0199496				12.6327	0.117672
12.561	0.0462118	11.7181	0.0138942	12.6411	0.0200417				12.6411	0.126812
12.5694	0.0462713	11.726	0.0139446	12.6495	0.0201375				12.6495	0.136632
12.5779	0.0463139	11.7339	0.0139878	12.6579	0.0202384				12.6579	0.147157
12.5863	0.0463441	11.7418	0.0140128	12.6663	0.0203432				12.6663	0.158414
12.5947	0.0464142	11.7497	0.014053	12.6748	0.0204505				12.6748	0.170422
12.6031	0.0464786	11.7576	0.0140951	12.6832	0.0205624				12.6832	0.183201
12.6115	0.0465479	11.7655	0.0141236	12.6916	0.0206779				12.6916	0.196768
12.6199	0.0466142	11.7734	0.0141598	12.7	0.0207971				12.7	0.211132
12.6284	0.0466794	11.7813	0.0142039	12.7084	0.0209193				12.7084	0.226304
12.6368	0.0467842	11.7892	0.014249	12.7169	0.0210397				12.7169	0.242286
12.6452	0.0469171	11.7971	0.0142946	12.7253	0.0211629				12.7253	0.259076
12.6536	0.047045	11.805	0.0143385	12.7337	0.0212927				12.7337	0.276669
12.662	0.0471699	11.8129	0.014371	12.7421	0.0214283				12.7421	0.295053
12.6704	0.0473228	11.8208	0.0144031	12.7505	0.0215681				12.7505	0.314211
12.6789	0.0474983	11.8286	0.014433	12.7589	0.0217087				12.7589	0.334118
12.6873	0.047691	11.8365	0.0144795	12.7674	0.0218507				12.7674	0.354746
12.6957	0.0478415	11.8444	0.0145294	12.7758	0.0219971				12.7758	0.376059
12.7041	0.0479549	11.8523	0.0145705	12.7842	0.0221457				12.7842	0.398015
12.7125	0.0480256	11.8602	0.0146159	12.7926	0.0222976				12.7926	0.420567
12.721	0.0481828	11.8681	0.0146633	12.801	0.0224529				12.801	0.44366
12.7294	0.0484209	11.876	0.0147089	12.8094	0.0226087				12.8094	0.467236
12.7378	0.0486815	11.8839	0.0147452	12.8179	0.0227657				12.8179	0.491229
12.7462	0.0489188	11.8918	0.0147944	12.8263	0.0229239				12.8263	0.51557
12.7546	0.0491355	11.8997	0.0148293	12.8347	0.0230832				12.8347	0.540186
12.763	0.0493297	11.9076	0.0148631	12.8431	0.0232404				12.8431	0.564997
12.7715	0.0494968	11.9155	0.0149195	12.8515	0.0233969				12.8515	0.589922
12.7799	0.0496409	11.9234	0.0149686	12.8599	0.0235543				12.8599	0.614876
12.7883	0.0497672	11.9313	0.0150065	12.8684	0.0237118				12.8684	0.639773
12.7967	0.049921	11.9392	0.0150503	12.8768	0.0238719				12.8768	0.664521
12.8051	0.0500698	11.9471	0.0151003	12.8852	0.0240317				12.8852	0.689032
12.8135	0.0502882	11.955	0.0151472	12.8936	0.0241876				12.8936	0.713212
12.822	0.0504772	11.9629	0.0151992	12.902	0.0243446				12.902	0.736969
12.8304	0.0506278	11.9708	0.0152501	12.9105	0.0245024				12.9105	0.760211
12.8388	0.0507457	11.9786	0.015301	12.9189	0.0246566				12.9189	0.782846
12.8472	0.0508422	11.9865	0.0153658	12.9273	0.0248112				12.9273	0.804784
12.8556	0.0509526	11.9944	0.0154393	12.9357	0.0249651				12.9357	0.825935
12.864	0.0511175	12.0023	0.0154976	12.9441	0.0251148				12.9441	0.846212
12.8725	0.0513134	12.0102	0.0155484	12.9525	0.0252631				12.9525	0.865533
12.8809	0.0514794	12.0181	0.0156006	12.961	0.0254102				12.961	0.883816
12.8893	0.0516191	12.026	0.0156595	12.9694	0.0255551				12.9694	0.900984
12.8977	0.0517304	12.0339	0.0157204	12.9778	0.0256993				12.9778	0.916967
12.9061	0.0518294	12.0418	0.0157745	12.9862	0.0258429				12.9862	0.931699
12.9146	0.0519176	12.0497	0.0158321	12.9946	0.025984				12.9946	0.945117
12.923	0.051991	12.0576	0.0158948	13.003	0.0261237				13.003	0.957168
12.9314	0.0520506	12.0655	0.0159469	13.0115	0.0262631				13.0115	0.967803
12.9398	0.0520745	12.0734	0.0160007	13.0199	0.0264034				13.0199	0.97698
12.9482	0.0520881	12.0813	0.0160545	13.0283	0.0265461				13.0283	0.984665
12.9566	0.0521142	12.0892	0.0161024	13.0367	0.0266899				13.0367	0.990828
12.9651	0.0521742	12.0971	0.0161627	13.0451	0.026833				13.0451	0.995448
12.9735	0.0522492	12.105	0.0162228	13.0535	0.0269775				13.0535	0.998508
12.9819	0.0523149	12.1129	0.0162848	13.062	0.0271255				13.062	1
12.9903	0.0523735	12.1208	0.0163406	13.0704	0.0272756				13.0704	0.999921
12.9987	0.052446	12.1286	0.0163894	13.0788	0.0274296				13.0788	0.998275
13.0071	0.0525359	12.1365	0.0164596	13.0872	0.02759				13.0872	0.995074
13.0156	0.0526186	12.1444	0.0165273	13.0956	0.0277561				13.0956	0.990335
13.024	0.0526596	12.1523	0.0165934	13.104	0.0279267				13.104	0.984084
13.0324	0.0526671	12.1602	0.0166495	13.1125	0.028105				13.1125	0.976351
13.0408	0.0527065	12.1681	0.0166969	13.1209	0.0282935				13.1209	0.967177
13.0492	0.0527403	12.176	0.0167695	13.1293	0.0284903				13.1293	0.956607
13.0576	0.0527684	12.1839	0.0168383	13.1377	0.0286938				13.1377	0.944691
13.0661	0.0527739	12.1918	0.0168989	13.1461	0.0289046				13.1461	0.931488
13.0745	0.0528254	12.1997	0.0169717	13.1546	0.0291226				13.1546	0.917061
13.0829	0.052894	12.2076	0.0170428	13.163	0.0293516				13.163	0.901476
13.0913	0.052965	12.2155	0.0171048	13.1714	0.0295905				13.1714	0.884807
13.0997	0.0530257	12.2234	0.0171697	13.1798	0.0298388				13.1798	0.867128
13.1081	0.0530785	12.2313	0.0172509	13.1882	0.0300979				13.1882	0.84852
13.1166	0.0531507	12.2392	0.0173353	13.1966	0.0303669				13.1966	0.829062
13.125	0.0532634	12.2471	0.0174075	13.2051	0.0306479				13.2051	0.80884
13.1334	0.0533703	12.255	0.0174799	13.2135	0.0309399				13.2135	0.787938
13.1418	0.0534694	12.2629	0.0175561	13.2219	0.0312421				13.2219	0.766443
13.1502	0.0536142	12.2708	0.0176256	13.2303	0.0315556				13.2303	0.744441
13.1587	0.0537644	12.2786	0.0176933	13.2387	0.0318804				13.2387	0.722018
13.1671	0.0539205	12.2865	0.0177624	13.2471	0.0322208				13.2471	0.699261
13.1755	0.0541133	12.2944	0.0178336	13.2556	0.0325789				13.2556	0.676253
13.1839	0.0543333	12.3023	0.017913	13.264	0.0329544				13.264	0.653079
13.1923	0.0545384	12.3102	0.0179921	13.2724	0.033342				13.2724	0.629818
13.2007	0.0547144	12.3181	0.0180735	13.2808	0.0337417				13.2808	0.606549
13.2092	0.0548651	12.326	0.0181571	13.2892	0.0341568				13.2892	0.583346
13.2176	0.0549889	12.3339	0.0182354	13.2976	0.0345864				13.2976	0.56028
13.226	0.0551327	12.3418	0.0183109	13.3061	0.0350298				13.3061	0.53742
13.2344	0.0553522	12.3497	0.0183875	13.3145	0.035484				13.3145	0.514829
13.2428	0.0556674	12.3576	0.0184674	13.3229	0.0359544				13.3229	0.492564
13.2512	0.0559891	12.3655	0.0185523	13.3313	0.0364391				13.3313	0.470681
13.2597	0.0563169	12.3734	0.0186296	13.3397	0.0369391				13.3397	0.449229
13.2681	0.0566694	12.3813	0.0186998	13.3481	0.0374493				13.3481	0.428252
13.2765	0.0570606	12.3892	0.018782	13.3566	0.0379684				13.3566	0.407791
13.2849	0.0574083	12.3971	0.0188738	13.365	0.0385051				13.365	0.38788
13.2933	0.0579428	12.405	0.0189513	13.3734	0.039055				13.3734	0.368548
13.3017	0.0584307	12.4129	0.0190098	13.3818	0.0396179				13.3818	0.349823
13.3102	0.0588791	12.4208	0.0190774	13.3902	0.0401928				13.3902	0.331723
13.3186	0.0593303	12.4287	0.0191562	13.3987	0.0407812				13.3987	0.314267
13.327	0.0598345	12.4365	0.0192268	13.4071	0.0413885				13.4071	0.297465
13.3354	0.0603323	12.4444	0.0192919	13.4155	0.0420143				13.4155	0.281327
13.3438	0.0608233	12.4523	0.0193641	13.4239	0.0426569				13.4239	0.265857
13.3522	0.0612844	12.4602	0.0194403	13.4323	0.0433079				13.4323	0.251054
13.3607	0.0617796	12.4681	0.0195158	13.4407	0.0439711				13.4407	0.236919
13.3691	0.0622766	12.476	0.0195967	13.4492	0.0446484				13.4492	0.223444
13.3775	0.0628541	12.4839	0.0196787	13.4576	0.0453331				13.4576	0.210621
13.3859	0.0633964	12.4918	0.0197631	13.466	0.0460289				13.466	0.19844
13.3943	0.0639605	12.4997	0.019841	13.4744	0.0467356				13.4744	0.186889
13.4028	0.0646136	12.5076	0.0199189	13.4828	0.0474547				13.4828	0.175952
13.4112	0.0652406	12.5155	0.0199958	13.4912	0.0481838				13.4912	0.165612
13.4196	0.0659002	12.5234	0.0200826	13.4997	0.0489243				13.4997	0.155852
13.428	0.0667075	12.5313	0.0201804	13.5081	0.0496731				13.5081	0.146652
13.4364	0.0675749	12.5392	0.0202584	13.5165	0.0504272				13.5165	0.137992
13.4448	0.0683674	12.5471	0.0203335	13.5249	0.0511927				13.5249	0.129851
13.4533	0.0690783	12.555	0.0204224	13.5333	0.0519637				13.5333	0.122208
13.4617	0.0698346	12.5629	0.0205154	13.5417	0.0527403				13.5417	0.115042
13.4701	0.070613	12.5708	0.0206104	13.5502	0.0535247				13.5502	0.108329
13.4785	0.0713856	12.5787	0.0206973	13.5586	0.0543148				13.5586	0.102049
13.4869	0.0722185	12.5865	0.0207807	13.567	0.0551132				13.567	0.0961806
13.4953	0.0730296	12.5944	0.0208711	13.5754	0.0559164				13.5754	0.0907013
13.5038	0.0738335	12.6023	0.0209629	13.5838	0.0567243				13.5838	0.0855904
13.5122	0.0746832	12.6102	0.0210601	13.5923	0.0575353				13.5922	0.0808276
13.5206	0.0755647	12.6181	0.0211569	13.6007	0.0583547				13.6007	0.0763927
13.529	0.0764278	12.626	0.0212454	13.6091	0.0591819				13.6091	0.0722665
13.5374	0.07734	12.6339	0.0213388	13.6175	0.0600127				13.6175	0.0684303
13.5458	0.0781685	12.6418	0.0214472	13.6259	0.0608522				13.6259	0.0648662
13.5543	0.0790354	12.6497	0.0215564	13.6343	0.0616941				13.6343	0.0615571
13.5627	0.079952	12.6576	0.0216641	13.6428	0.0625445				13.6428	0.0584866
13.5711	0.080866	12.6655	0.021769	13.6512	0.0634045				13.6512	0.055639
13.5795	0.081809	12.6734	0.0218769	13.6596	0.0642785				13.6596	0.0529995
13.5879	0.0828584	12.6813	0.0219929	13.668	0.0651661				13.668	0.0505538
13.5963	0.0838295	12.6892	0.0220997	13.6764	0.066064				13.6764	0.0482884
13.6048	0.0847309	12.6971	0.0222154	13.6848	0.0669752				13.6848	0.0461907
13.6132	0.0855328	12.705	0.0223392	13.6933	0.0678971				13.6933	0.0442486
13.6216	0.0863728	12.7129	0.0224662	13.7017	0.0688377				13.7017	0.0424507
13.63	0.0872508	12.7208	0.0226041	13.7101	0.0698019				13.7101	0.0407864
13.6384	0.0881727	12.7287	0.0227343	13.7185	0.0707899				13.7185	0.0392459
13.6469	0.0890707	12.7365	0.0228631	13.7269	0.0718041				13.7269	0.0378199
13.6553	0.0899454	12.7444	0.022994	13.7353	0.0728479				13.7353	0.0364997
13.6637	0.0907454	12.7523	0.0231246	13.7438	0.0739316				13.7438	0.0352774
13.6721	0.0916072	12.7602	0.0232698	13.7522	0.0750547				13.7522	0.0341454
13.6805	0.0924085	12.7681	0.0234147	13.7606	0.0762252				13.7606	0.0330968
13.6889	0.0931846	12.776	0.0235534	13.769	0.0774496				13.769	0.0321252
13.6974	0.0940693	12.7839	0.0236889	13.7774	0.0787281				13.7774	0.0312244
13.7058	0.0948457	12.7918	0.0238312	13.7858	0.0800737				13.7858	0.0303891
13.7142	0.0955321	12.7997	0.0239811	13.7943	0.0814918				13.7943	0.0296138
13.7226	0.0962391	12.8076	0.0241243	13.8027	0.0829983				13.8027	0.0288938
13.731	0.0970953	12.8155	0.0242618	13.8111	0.0845953				13.8111	0.0282245
13.7394	0.0979689	12.8234	0.0244044	13.8195	0.0863058				13.8195	0.0276019
13.7479	0.0988946	12.8313	0.0245519	13.8279	0.0881317				13.8279	0.0270223
13.7563	0.0998308	12.8392	0.0246993	13.8364	0.0900823				13.8364	0.0264821
13.7647	0.100806	12.8471	0.0248496	13.8448	0.0921853				13.8448	0.0259783
13.7731	0.101725	12.855	0.0249908	13.8532	0.0944468				13.8532	0.0255084
13.7815	0.102778	12.8629	0.0251261	13.8616	0.0968961				13.8616	0.0250697
13.7899	0.103922	12.8708	0.0252599	13.87	0.0995399				13.87	0.0246603
13.7984	0.105005	12.8787	0.0254052	13.8784	0.102402				13.8784	0.024278
13.8068	0.10611	12.8865	0.0254181	13.8869	0.105517				13.8869	0.0239211
13.8152	0.107245	12.8944	0.0254775	13.8953	0.108895				13.8953	0.0235879
13.8236	0.108483	12.9023	0.0257276	13.9037	0.112585				13.9037	0.0232768
13.832	0.109891	12.9102	0.0257888	13.9121	0.116594				13.9121	0.0229863
13.8405	0.111439	12.9181	0.025809	13.9205	0.120976				13.9205	0.0227151
13.8489	0.113099	12.926	0.0258087	13.9289	0.125761				13.9289	0.0224618
13.8573	0.114918	12.9339	0.0258083	13.9374	0.13097				13.9374	0.0222255
13.8657	0.116985	12.9418	0.0255693	13.9458	0.136663				13.9458	0.022005
13.8741	0.11934	12.9497	0.0257529	13.9542	0.142849				13.9542	0.0217995
13.8825	0.121825	12.9576	0.0257862	13.9626	0.149607				13.9626	0.0216083
13.891	0.124587	12.9655	0.0258194	13.971	0.156937				13.971	0.0214305
13.8994	0.127699	12.9734	0.025878	13.9794	0.164924				13.9794	0.0212654
13.9078	0.130976	12.9813	0.0260034	13.9879	0.173587				13.9879	0.0211125
13.9162	0.134603	12.9892	0.0260651	13.9963	0.182957				13.9963	0.0209711
13.9246	0.138771	12.9971	0.0261863	14.0047	0.193106				14.0047	0.0208406
13.933	0.143309	13.005	0.0263108	14.0131	0.204018				14.0131	0.0207203
13.9415	0.148173	13.0129	0.0264396	14.0215	0.215783				14.0215	0.0206098
13.9499	0.153393	13.0208	0.0265638	14.0299	0.228386				14.0299	0.0205085
13.9583	0.159042	13.0287	0.0266799	14.0384	0.241879				14.0384	0.0204161
13.9667	0.165614	13.0365	0.0267992	14.0468	0.256306				14.0468	0.0203322
13.9751	0.173019	13.0444	0.0269224	14.0552	0.271612				14.0552	0.0202564
13.9835	0.180937	13.0523	0.0270446	14.0636	0.28788				14.0636	0.0201887
13.992	0.189029	13.0602	0.0271711	14.072	0.305035				14.072	0.0201287
14.0004	0.197958	13.0681	0.0273048	14.0805	0.323147				14.0805	0.0200764
14.0088	0.207646	13.076	0.0274374	14.0889	0.342194				14.0889	0.0200315
14.0172	0.218236	13.0839	0.0275948	14.0973	0.362101				14.0973	0.0199941
14.0256	0.229771	13.0918	0.0277354	14.1057	0.382906				14.1057	0.0199638
14.034	0.24221	13.0997	0.0278599	14.1141	0.404475				14.1141	0.0199406
14.0425	0.255547	13.1076	0.028014	14.1225	0.426865				14.1225	0.0199244
14.0509	0.269648	13.1155	0.0281764	14.131	0.449921				14.131	0.0199149
14.0593	0.284548	13.1234	0.0283389	14.1394	0.473676				14.1394	0.0199122
14.0677	0.300393	13.1313	0.0285106	14.1478	0.498026				14.1478	0.0199163
14.0761	0.317252	13.1392	0.0286881	14.1562	0.52286				14.1562	0.019927
14.0846	0.33506	13.1471	0.0288679	14.1646	0.548149				14.1646	0.0199447
14.093	0.353788	13.155	0.0290725	14.173	0.573703				14.173	0.0199692
14.1014	0.373796	13.1629	0.0292915	14.1815	0.599518				14.1815	0.0200009
14.1098	0.39447	13.1708	0.0294982	14.1899	0.625424				14.1899	0.0200399
14.1182	0.415949	13.1787	0.0297054	14.1983	0.651344				14.1983	0.0200863
14.1266	0.437999	13.1866	0.0299347	14.2067	0.677178				14.2067	0.0201401
14.1351	0.460911	13.1944	0.0301746	14.2151	0.702731				14.2151	0.0202014
14.1435	0.484478	13.2023	0.0304188	14.2235	0.727959				14.2235	0.0202703
14.1519	0.508422	13.2102	0.0306736	14.232	0.752672				14.232	0.0203466
14.1603	0.532882	13.2181	0.0309349	14.2404	0.776806				14.2404	0.0204303
14.1687	0.557767	13.226	0.0312088	14.2488	0.800242				14.2488	0.0205213
14.1771	0.582929	13.2339	0.031499	14.2572	0.822814				14.2572	0.0206193
14.1856	0.608435	13.2418	0.0317811	14.2656	0.844458				14.2656	0.0207245
14.194	0.63442	13.2497	0.0320778	14.2741	0.86501				14.274	0.0208365
14.2024	0.66041	13.2576	0.0323911	14.2825	0.884417				14.2825	0.0209555
14.2108	0.685737	13.2655	0.0327034	14.2909	0.902551				14.2909	0.0210813
14.2192	0.710983	13.2734	0.033033	14.2993	0.919344				14.2993	0.0212138
14.2276	0.735848	13.2813	0.0333708	14.3077	0.934718				14.3077	0.0213529
14.2361	0.76023	13.2892	0.0337175	14.3161	0.948578				14.3161	0.0214986
14.2445	0.784036	13.2971	0.0340774	14.3246	0.960674				14.3246	0.0216508
14.2529	0.807166	13.305	0.0344528	14.333	0.971195				14.333	0.0218094
14.2613	0.829448	13.3129	0.0348474	14.3414	0.980253				14.3414	0.0219744
14.2697	0.850768	13.3208	0.035255	14.3498	0.987643				14.3498	0.0221457
14.2781	0.871192	13.3287	0.0356779	14.3582	0.993314				14.3582	0.0223233
14.2866	0.89032	13.3366	0.0361092	14.3666	0.997254				14.3666	0.0225072
14.295	0.908266	13.3444	0.0365527	14.3751	0.999491				14.3751	0.0226974
14.3034	0.924776	13.3523	0.0370059	14.3835	1				14.3835	0.0228938
14.3118	0.939784	13.3602	0.0374695	14.3919	0.998854				14.3919	0.0230965
14.3202	0.953281	13.3681	0.0379593	14.4003	0.996027				14.4003	0.0233052
14.3287	0.964977	13.376	0.0384628	14.4087	0.991582				14.4087	0.0235199
14.3371	0.975058	13.3839	0.0389797	14.4171	0.985591				14.4171	0.0237403
14.3455	0.983415	13.3918	0.039512	14.4256	0.978078				14.4256	0.0239659
14.3539	0.990263	13.3997	0.0400477	14.434	0.969165				14.434	0.0241962
14.3623	0.995185	13.4076	0.0406031	14.4424	0.95886				14.4424	0.0244308
14.3707	0.998367	13.4155	0.0411824	14.4508	0.947313				14.4508	0.024669
14.3792	1	13.4234	0.0417767	14.4592	0.934531				14.4592	0.0249102
14.3876	0.999733	13.4313	0.0423859	14.4676	0.920642				14.4676	0.0251537
14.396	0.997673	13.4392	0.0429968	14.4761	0.905733				14.4761	0.025399
14.4044	0.994095	13.4471	0.0436179	14.4845	0.889861				14.4845	0.0256455
14.4128	0.988999	13.455	0.0442437	14.4929	0.873196				14.4929	0.0258928
14.4212	0.982329	13.4629	0.0448715	14.5013	0.855754				14.5013	0.0261404
14.4297	0.973988	13.4708	0.0455279	14.5097	0.837697				14.5097	0.0263878
14.4381	0.964317	13.4787	0.0461966	14.5182	0.819062				14.5182	0.0266348
14.4465	0.953242	13.4866	0.0468704	14.5266	0.799939				14.5266	0.0268808
14.4549	0.94087	13.4944	0.0475604	14.535	0.780477				14.535	0.0271256
14.4633	0.927406	13.5023	0.0482579	14.5434	0.760695				14.5434	0.0273685
14.4717	0.912719	13.5102	0.0489705	14.5518	0.74075				14.5518	0.0276093
14.4802	0.897051	13.5181	0.0497001	14.5602	0.720643				14.5602	0.0278473
14.4886	0.880575	13.526	0.0504335	14.5687	0.700474				14.5687	0.0280822
14.497	0.863322	13.5339	0.0511619	14.5771	0.680345				14.5771	0.0283133
14.5054	0.845367	13.5418	0.0519026	14.5855	0.660276				14.5855	0.0285402
14.5138	0.826822	13.5497	0.05265	14.5939	0.640391				14.5939	0.0287623
14.5223	0.807683	13.5576	0.0533981	14.6023	0.620675				14.6023	0.0289792
14.5307	0.78812	13.5655	0.0541519	14.6107	0.601245				14.6107	0.0291902
14.5391	0.768418	13.5734	0.0549236	14.6192	0.582092				14.6192	0.0293948
14.5475	0.748271	13.5813	0.0557066	14.6276	0.563283				14.6276	0.0295926
14.5559	0.728003	13.5892	0.0564862	14.636	0.544848				14.636	0.029783
14.5643	0.707639	13.5971	0.0572779	14.6444	0.526794				14.6444	0.0299656
14.5728	0.687396	13.605	0.058068	14.6528	0.509201				14.6528	0.0301399
14.5812	0.667159	13.6129	0.0588616	14.6612	0.492039				14.6612	0.0303055
14.5896	0.647134	13.6208	0.0596489	14.6697	0.475373				14.6697	0.0304621
14.598	0.627261	13.6287	0.0604318	14.6781	0.459181				14.6781	0.0306095
14.6064	0.607518	13.6366	0.0612144	14.6865	0.443473				14.6865	0.0307475
14.6148	0.588302	13.6444	0.0619985	14.6949	0.428287				14.6949	0.0308759
14.6233	0.56926	13.6523	0.0627884	14.7033	0.413592				14.7033	0.0309946
14.6317	0.550401	13.6602	0.0635873	14.7117	0.399429				14.7117	0.0311035
14.6401	0.531841	13.6681	0.0643905	14.7202	0.385758				14.7202	0.0312024
14.6485	0.513865	13.676	0.0651888	14.7286	0.372588				14.7286	0.0312914
14.6569	0.496271	13.6839	0.0659907	14.737	0.359923				14.737	0.0313702
14.6653	0.479006	13.6918	0.0668035	14.7454	0.347731				14.7454	0.0314388
14.6738	0.462273	13.6997	0.0676243	14.7538	0.336034				14.7538	0.0314971
14.6822	0.44612	13.7076	0.0684522	14.7623	0.324795				14.7623	0.0315452
14.6906	0.430454	13.7155	0.0692791	14.7707	0.314028				14.7707	0.0315829
14.699	0.415324	13.7234	0.0701275	14.7791	0.303692				14.7791	0.0316104
14.7074	0.400683	13.7313	0.0710129	14.7875	0.293794				14.7875	0.0316278
14.7158	0.386492	13.7392	0.0719061	14.7959	0.284315				14.7959	0.0316351
14.7243	0.37269	13.7471	0.0728253	14.8043	0.275226				14.8043	0.0316326
14.7327	0.359614	13.755	0.0737756	14.8128	0.266537				14.8128	0.0316205
14.7411	0.346914	13.7629	0.0747414	14.8212	0.25821				14.8212	0.0315989
14.7495	0.334617	13.7708	0.0757501	14.8296	0.250248				14.8296	0.0315679
14.7579	0.323031	13.7787	0.0768018	14.838	0.242622				14.838	0.0315278
14.7664	0.311872	13.7866	0.0778919	14.8464	0.235317				14.8464	0.0314785
14.7748	0.301204	13.7945	0.0790265	14.8548	0.22833				14.8548	0.0314201
14.7832	0.290955	13.8023	0.0802213	14.8633	0.221631				14.8633	0.0313526
14.7916	0.280985	13.8102	0.0814991	14.8717	0.215222				14.8717	0.0312758
14.8	0.271713	13.8181	0.0828532	14.8801	0.209081				14.8801	0.0311896
14.8084	0.262634	13.826	0.0842827	14.8885	0.203202				14.8885	0.031094
14.8169	0.253893	13.8339	0.0858117	14.8969	0.197569				14.8969	0.0309889
14.8253	0.245697	13.8418	0.0874497	14.9053	0.19216				14.9053	0.0308741
14.8337	0.237777	13.8497	0.0892086	14.9138	0.186981				14.9138	0.0307498
14.8421	0.230286	13.8576	0.0911175	14.9222	0.182009				14.9222	0.0306162
14.8505	0.223041	13.8655	0.0931902	14.9306	0.177252				14.9306	0.0304734
14.8589	0.216155	13.8734	0.0954265	14.939	0.172683				14.939	0.0303219
14.8674	0.209522	13.8813	0.0978509	14.9474	0.168295				14.9474	0.0301621
14.8758	0.203267	13.8892	0.100491	14.9558	0.16408				14.9558	0.0299945
14.8842	0.197414	13.8971	0.103354	14.9643	0.160025				14.9643	0.0298197
14.8926	0.191801	13.905	0.106476	14.9727	0.156135				14.9727	0.0296381
14.901	0.186295	13.9129	0.109893	14.9811	0.152392				14.9811	0.0294501
14.9094	0.181049	13.9208	0.113616	14.9895	0.148795				14.9895	0.0292561
14.9179	0.175914	13.9287	0.117687	14.9979	0.14533				14.9979	0.0290563
14.9263	0.170952	13.9366	0.122255	15.0064	0.141992				15.0064	0.0288508
14.9347	0.166436	13.9445	0.127239	15.0148	0.138784				15.0148	0.0286396
14.9431	0.162154	13.9523	0.132561	15.0232	0.135691				15.0232	0.0284228
14.9515	0.158105	13.9602	0.138428	15.0316	0.132711				15.0316	0.0282002
14.9599	0.153979	13.9681	0.144851	15.04	0.129837				15.04	0.0279719
14.9684	0.150046	13.976	0.151752	15.0484	0.127069				15.0484	0.027738
14.9768	0.146312	13.9839	0.159192	15.0569	0.1244				15.0569	0.0274986
14.9852	0.142771	13.9918	0.167246	15.0653	0.121822				15.0653	0.0272539
14.9936	0.13939	13.9997	0.175941	15.0737	0.119338				15.0737	0.0270041
15.002	0.135962	14.0076	0.185338	15.0821	0.116935				15.0821	0.0267496
15.0105	0.132662	14.0155	0.195444	15.0905	0.114614				15.0905	0.0264906
15.0189	0.129472	14.0234	0.2063	15.0989	0.112372				15.0989	0.0262273
15.0273	0.126433	14.0313	0.217919	15.1074	0.110205				15.1074	0.0259601
15.0357	0.123559	14.0392	0.23033	15.1158	0.108106				15.1158	0.0256892
15.0441	0.120722	14.0471	0.243537	15.1242	0.106071				15.1242	0.0254149
15.0525	0.11792	14.055	0.25753	15.1326	0.104104				15.1326	0.0251373
15.061	0.115143	14.0629	0.272418	15.141	0.102199				15.141	0.0248568
15.0694	0.112549	14.0708	0.288213	15.1494	0.100361				15.1494	0.0245734
15.0778	0.110236	14.0787	0.30481	15.1579	0.0985824				15.1579	0.0242874
15.0862	0.107916	14.0866	0.322483	15.1663	0.09686				15.1663	0.023999
15.0946	0.105529	14.0945	0.341001	15.1747	0.0951921				15.1747	0.0237085
15.103	0.103244	14.1023	0.360089	15.1831	0.0935705				15.1831	0.0234161
15.1115	0.101044	14.1102	0.379886	15.1915	0.0919991				15.1915	0.0231219
15.1199	0.0988487	14.1181	0.400374	15.2	0.0904735				15.2	0.0228261
15.1283	0.0967315	14.126	0.421643	15.2084	0.0889923				15.2084	0.022529
15.1367	0.0947513	14.1339	0.443585	15.2168	0.087554				15.2168	0.0222307
15.1451	0.0928453	14.1418	0.466032	15.2252	0.0861565				15.2252	0.0219314
15.1535	0.0909393	14.1497	0.489031	15.2336	0.0847976				15.2336	0.0216312
15.162	0.0890885	14.1576	0.51245	15.242	0.0834763				15.242	0.0213305
15.1704	0.0872651	14.1655	0.536354	15.2505	0.0821951				15.2505	0.0210293
15.1788	0.0856124	14.1734	0.56066	15.2589	0.0809459				15.2589	0.0207278
15.1872	0.0840578	14.1813	0.585044	15.2673	0.0797324				15.2673	0.0204263
15.1956	0.0824874	14.1892	0.609543	15.2757	0.0785505				15.2757	0.0201249
15.2041	0.0809508	14.1971	0.634151	15.2841	0.0774013				15.2841	0.0198238
15.2125	0.079402	14.205	0.658697	15.2925	0.0762846				15.2925	0.0195231
15.2209	0.0779466	14.2129	0.68304	15.301	0.0751924				15.301	0.0192231
15.2293	0.0765863	14.2208	0.707155	15.3094	0.07413				15.3094	0.0189238
15.2377	0.0751673	14.2287	0.731046	15.3178	0.0730944				15.3178	0.0186253
15.2461	0.0737214	14.2366	0.754444	15.3262	0.0720851				15.3262	0.0183276
15.2546	0.0723791	14.2445	0.777272	15.3346	0.0711047				15.3346	0.0180308
15.263	0.071146	14.2523	0.799477	15.343	0.0701507				15.343	0.017735
15.2714	0.0699042	14.2602	0.820456	15.3515	0.0692253				15.3515	0.0174403
15.2798	0.068713	14.2681	0.840548	15.3599	0.0683209				15.3599	0.0171466
15.2882	0.0674867	14.276	0.860209	15.3683	0.0674354				15.3683	0.0168541
15.2966	0.0662879	14.2839	0.878886	15.3767	0.0665716				15.3767	0.016563
15.3051	0.0652159	14.2918	0.896489	15.3851	0.065729				15.3851	0.0162733
15.3135	0.0641105	14.2997	0.912933	15.3935	0.0649067				15.3935	0.0159851
15.3219	0.0630275	14.3076	0.928203	15.402	0.0641027				15.402	0.0156986
15.3303	0.0620388	14.3155	0.942243	15.4104	0.0633219				15.4104	0.0154139
15.3387	0.0610827	14.3234	0.954845	15.4188	0.0625606				15.4188	0.0151309
15.3471	0.0600566	14.3313	0.965943	15.4272	0.0618172				15.4272	0.0148499
15.3556	0.0591339	14.3392	0.975533	15.4356	0.0610907				15.4356	0.0145707
15.364	0.0582895	14.3471	0.98362	15.4441	0.060383				15.4441	0.0142935
15.3724	0.0572392	14.355	0.9902	15.4525	0.0596945				15.4525	0.0140182
15.3808	0.056262	14.3629	0.995261	15.4609	0.0590216				15.4609	0.0137449
15.3892	0.0553672	14.3708	0.998797	15.4693	0.0583656				15.4693	0.0134736
15.3976	0.0545442	14.3787	0.999681	15.4777	0.0577267				15.4777	0.0132043
15.4061	0.053795	14.3866	1	15.4861	0.0571051				15.4861	0.012937
15.4145	0.0529642	14.3945	0.998926	15.4946	0.0565017				15.4946	0.0126719
15.4229	0.0520794	14.4024	0.997853	15.503	0.0559108				15.503	0.0124091
15.4313	0.0512225	14.4102	0.99395	15.5114	0.0553298				15.5114	0.0121488
15.4397	0.0503978	14.4181	0.98863	15.5198	0.0547605				15.5198	0.011891
15.4482	0.0496421	14.426	0.98198	15.5282	0.0542059				15.5282	0.0116361
15.4566	0.0488342	14.4339	0.974055	15.5366	0.0536645				15.5366	0.0113842
15.465	0.0480411	14.4418	0.964877	15.5451	0.0531374				15.5451	0.0111356
15.4734	0.0473123	14.4497	0.954526	15.5535	0.0526252				15.5535	0.0108906
15.4818	0.0466321	14.4576	0.942963	15.5619	0.0521222				15.5619	0.0106493
15.4902	0.0460224	14.4655	0.930286	15.5703	0.0516305				15.5703	0.010412
15.4987	0.0454224	14.4734	0.916756	15.5787	0.0511504				15.5787	0.0101788
15.5071	0.0448174	14.4813	0.902426	15.5871	0.0506811				15.5871	0.00994975
15.5155	0.0442339	14.4892	0.88734	15.5956	0.0502214				15.5956	0.00972495
15.5239	0.0437168	14.4971	0.871568	15.604	0.0497724				15.604	0.0095044
15.5323	0.0431912	14.505	0.855115	15.6124	0.0493325				15.6124	0.00928807
15.5407	0.0426969	14.5129	0.838145	15.6208	0.0488982				15.6208	0.00907592
15.5492	0.0421965	14.5208	0.821121	15.6292	0.0484697				15.6292	0.00886789
15.5576	0.0417047	14.5287	0.803835	15.6376	0.0480482				15.6376	0.00866394
15.566	0.0412515	14.5366	0.785823	15.6461	0.047638				15.6461	0.00846403
15.5744	0.0407584	14.5445	0.767357	15.6545	0.0472397				15.6545	0.0082681
15.5828	0.0402184	14.5524	0.748714	15.6629	0.0468488				15.6629	0.00807612
15.5912	0.0396859	14.5602	0.729982	15.6713	0.0464617				15.6713	0.00788806
15.5997	0.0392016	14.5681	0.711118	15.6797	0.0460768				15.6797	0.00770391
15.6081	0.0387849	14.576	0.692356	15.6882	0.0456951				15.6882	0.00752369
15.6165	0.038419	14.5839	0.673691	15.6966	0.0453159				15.6966	0.00734743
15.6249	0.0379202	14.5918	0.655069	15.705	0.0449459				15.705	0.00717521
15.6333	0.0374699	14.5997	0.636596	15.7134	0.0445809				15.7134	0.00700715
15.6417	0.0370233	14.6076	0.618282	15.7218	0.0442117				15.7218	0.0068434
15.6502	0.0365407	14.6155	0.600249	15.7302	0.0438442				15.7302	0.00668415
15.6586	0.0360457	14.6234	0.58256	15.7387	0.0434786				15.7387	0.00652961
15.667	0.0355845	14.6313	0.565135	15.7471	0.0431124				15.7471	0.00638003
15.6754	0.0351447	14.6392	0.547898	15.7555	0.0427462				15.7555	0.00623565
15.6838	0.0347502	14.6471	0.530996	15.7639	0.0423812				15.7639	0.00609668
15.6923	0.034406	14.655	0.514626	15.7723	0.042014				15.7723	0.00596331
15.7007	0.034101	14.6629	0.49866	15.7807	0.0416449				15.7807	0.00583567
15.7091	0.0337319	14.6708	0.483083	15.7892	0.0412737				15.7892	0.00571384
15.7175	0.0333054	14.6787	0.467941	15.7976	0.0408976				15.7976	0.00559778
15.7259	0.0329057	14.6866	0.45323	15.806	0.0405196				15.806	0.00548741
15.7343	0.0325164	14.6945	0.438932	15.8144	0.0401392				15.8144	0.00538257
15.7428	0.0321012	14.7024	0.425101	15.8228	0.0397566				15.8228	0.00528303
15.7512	0.0317001	14.7102	0.411727	15.8312	0.0393738				15.8312	0.00518853
15.7596	0.031325	14.7181	0.398797	15.8397	0.0389887				15.8397	0.00509879
15.768	0.0309706	14.726	0.3863	15.8481	0.0386037				15.8481	0.00501352
15.7764	0.030596	14.7339	0.37424	15.8565	0.0382159				15.8565	0.00493245
15.7848	0.0302343	14.7418	0.362617	15.8649	0.0378234				15.8649	0.00485532
15.7933	0.0298687	14.7497	0.351413	15.8733	0.0374274				15.8733	0.0047819
15.8017	0.0295439	14.7576	0.34035	15.8818	0.0370272				15.8817	0.004712
15.8101	0.0292493	14.7655	0.329705	15.8902	0.0366272				15.8902	0.00464544
15.8185	0.0288622	14.7734	0.31972	15.8986	0.0362271				15.8986	0.00458208
15.8269	0.0285023	14.7813	0.310145	15.907	0.0358261				15.907	0.00452181
15.8353	0.0281639	14.7892	0.300962	15.9154	0.0354214				15.9154	0.00446455
15.8438	0.0277912	14.7971	0.292141	15.9238	0.0350138				15.9238	0.00441022
15.8522	0.0274534	14.805	0.283672	15.9323	0.0346071				15.9323	0.00435876
15.8606	0.0271436	14.8129	0.275555	15.9407	0.0342017				15.9407	0.00431009
15.869	0.0268061	14.8208	0.267752	15.9491	0.0337947				15.9491	0.00426412
15.8774	0.026478	14.8287	0.260279	15.9575	0.0333843				15.9575	0.00422074
15.8858	0.0261772	14.8366	0.253173	15.9659	0.0329745				15.9659	0.00417978
15.8943	0.0259001	14.8445	0.246363	15.9743	0.0325659				15.9743	0.00414109
15.9027	0.0256528	14.8524	0.239773	15.9828	0.0321577				15.9828	0.00410447
15.9111	0.0254306	14.8602	0.23342	15.9912	0.0317497				15.9912	0.00406972
15.9195	0.0252137	14.8681	0.227339	15.9996	0.0313417				15.9996	0.00403667
15.9279	0.024923	14.876	0.221504	16.008	0.0309358				16.008	0.00400514
15.9364	0.0245985	14.8839	0.215889	16.0164	0.0305319				16.0164	0.003975
15.9448	0.0242209	14.8918	0.210522	16.0248	0.0301321				16.0248	0.00394612
15.9532	0.0238844	14.8997	0.205347	16.0333	0.0297366				16.0333	0.00391838
15.9616	0.0235831	14.9076	0.200375	16.0417	0.0293443				16.0417	0.00389168
15.97	0.0232992	14.9155	0.195605	16.0501	0.0289628				16.0501	0.00386592
15.9784	0.0230324	14.9234	0.191016	16.0585	0.0285862				16.0585	0.003841
15.9869	0.0227141	14.9313	0.186636	16.0669	0.0282082				16.0669	0.00381681
15.9953	0.0223449	14.9392	0.182425	16.0753	0.0278344				16.0753	0.00379327
16.0037	0.0220155	14.9471	0.17836	16.0838	0.0274639				16.0838	0.00377029
16.0121	0.0217164	14.955	0.174446	16.0922	0.0270927				16.0922	0.00374778
16.0205	0.0213471	14.9629	0.170679	16.1006	0.0267252				16.1006	0.00372569
16.0289	0.0210335	14.9708	0.167056	16.109	0.0263629				16.109	0.003704
16.0374	0.02075	14.9787	0.163547	16.1174	0.0260048				16.1174	0.00368268
16.0458	0.0204937	14.9866	0.160161	16.1259	0.0256535				16.1259	0.00366176
16.0542	0.0202978	14.9945	0.156889	16.1343	0.0253079				16.1343	0.00364129
16.0626	0.0201339	15.0024	0.153718	16.1427	0.0249668				16.1427	0.00362136
16.071	0.019933	15.0102	0.150666	16.1511	0.0246304				16.1511	0.00360208
16.0794	0.0197012	15.0181	0.147715	16.1595	0.0242939				16.1595	0.00358361
16.0879	0.0194753	15.026	0.144851	16.1679	0.0239607				16.1679	0.0035661
16.0963	0.0192511	15.0339	0.142001	16.1764	0.0236354				16.1764	0.00354972
16.1047	0.0189514	15.0418	0.1392	16.1848	0.0233155				16.1848	0.00353466
16.1131	0.0186907	15.0497	0.136579	16.1932	0.0229983				16.1932	0.00352109
16.1215	0.0184637	15.0576	0.134069	16.2016	0.0226811				16.2016	0.00350917
16.13	0.0182538	15.0655	0.131635	16.21	0.0223666				16.21	0.00349906
16.1384	0.0180171	15.0734	0.129277	16.2184	0.0220571				16.2184	0.00349089
16.1468	0.0177814	15.0813	0.126968	16.2269	0.0217509				16.2269	0.00348477
16.1552	0.0175779	15.0892	0.124708	16.2353	0.0214456				16.2353	0.00348079
16.1636	0.0174022	15.0971	0.12243	16.2437	0.0211422				16.2437	0.00347897
16.172	0.0172464	15.105	0.120229	16.2521	0.0208416				16.2521	0.00347934
16.1805	0.0170428	15.1129	0.118173	16.2605	0.0205448				16.2605	0.00348186
16.1889	0.0168672	15.1208	0.116195	16.2689	0.0202497				16.2689	0.00348647
16.1973	0.0167113	15.1287	0.114285	16.2774	0.0199574				16.2774	0.00349308
16.2057	0.0164595	15.1366	0.112403	16.2858	0.0196717				16.2858	0.00350159
16.2141	0.0162045	15.1445	0.11059	16.2942	0.0193907				16.2942	0.0035119
16.2225	0.0159708	15.1524	0.108835	16.3026	0.0191105				16.3026	0.00352396
16.231	0.0157565	15.1603	0.107115	16.311	0.0188302				16.311	0.0035377
16.2394	0.0155779	15.1681	0.105436	16.3194	0.0185477				16.3194	0.00355313
16.2478	0.0154209	15.176	0.103785	16.3279	0.0182663				16.3279	0.0035703
16.2562	0.015282	15.1839	0.10217	16.3363	0.0179908				16.3363	0.0035893
16.2646	0.0151461	15.1918	0.10062	16.3447	0.0177207				16.3447	0.00361025
16.273	0.0149849	15.1997	0.0991198	16.3531	0.0174517				16.3531	0.00363331
16.2815	0.0147875	15.2076	0.0976343	16.3615	0.0171816				16.3615	0.00365861
16.2899	0.0146778	15.2155	0.0961819	16.37	0.0169162				16.37	0.00368631
16.2983	0.0145627	15.2234	0.0947591	16.3784	0.0166541				16.3784	0.00371651
16.3067	0.0144404	15.2313	0.0933873	16.3868	0.0163933				16.3868	0.00374929
16.3151	0.0142597	15.2392	0.0920554	16.3952	0.0161354				16.3952	0.00378473
16.3235	0.0140475	15.2471	0.0907376	16.4036	0.0158808				16.4036	0.00382287
16.332	0.0138399	15.255	0.0894678	16.412	0.0156288				16.412	0.00386377
16.3404	0.0136352	15.2629	0.0882258	16.4205	0.0153802				16.4205	0.0039075
16.3488	0.0134093	15.2708	0.0870127	16.4289	0.015138				16.4289	0.00395416
16.3572	0.0132127	15.2787	0.0858303	16.4373	0.0149012				16.4373	0.00400386
16.3656	0.0130045	15.2866	0.0846766	16.4457	0.0146648				16.4457	0.00405673
16.3741	0.0127847	15.2945	0.0835527	16.4541	0.01443				16.4541	0.00411292
16.3825	0.0125248	15.3024	0.082449	16.4625	0.0142001				16.4625	0.00417259
16.3909	0.012301	15.3103	0.0813683	16.471	0.0139741				16.471	0.00423589
16.3993	0.0121085	15.3181	0.0803152	16.4794	0.0137534				16.4794	0.00430299
16.4077	0.011936	15.326	0.079298	16.4878	0.0135369				16.4878	0.00437402
16.4161	0.0116928	15.3339	0.0782899	16.4962	0.0133241				16.4962	0.00444916
16.4246	0.0114998	15.3418	0.0772982	16.5046	0.0131179				16.5046	0.00452856
16.433	0.011333	15.3497	0.0763482	16.513	0.0129157				16.513	0.00461239
16.4414	0.0111869	15.3576	0.0754032	16.5215	0.0127147				16.5215	0.00470088
16.4498	0.0110202	15.3655	0.0744693	16.5299	0.0125195				16.5299	0.00479425
16.4582	0.0109313	15.3734	0.0735683	16.5383	0.0123316				16.5383	0.00489279
16.4666	0.010874	15.3813	0.0727011	16.5467	0.012149				16.5467	0.00499683
16.4751	0.0108143	15.3892	0.0718598	16.5551	0.0119673				16.5551	0.00510671
16.4835	0.0107483	15.3971	0.0710307	16.5636	0.0117899				16.5635	0.00522286
16.4919	0.0105851	15.405	0.0702229	16.572	0.0116205				16.572	0.00534568
16.5003	0.0103959	15.4129	0.0694296	16.5804	0.0114586				16.5804	0.00547564
16.5087	0.0102252	15.4208	0.0686494	16.5888	0.0113013				16.5888	0.00561324
16.5171	0.0100709	15.4287	0.0678965	16.5972	0.0111468				16.5972	0.005759
16.5256	0.00993024	15.4366	0.0671591	16.6056	0.0109962				16.6056	0.00591352
16.534	0.00978527	15.4445	0.0664377	16.6141	0.01085				16.6141	0.00607751
16.5424	0.00963518	15.4524	0.0657306	16.6225	0.0107081				16.6225	0.00625173
16.5508	0.00945155	15.4603	0.0650418	16.6309	0.0105664				16.6309	0.00643711
16.5592	0.00932017	15.4681	0.0643716	16.6393	0.0104232				16.6393	0.00663465
16.5676	0.00920155	15.476	0.0637077	16.6477	0.0102851				16.6477	0.00684551
16.5761	0.00909309	15.4839	0.0630515	16.6561	0.0101544				16.6561	0.00707091
16.5845	0.00897624	15.4918	0.0624112	16.6646	0.0100273				16.6646	0.00731218
16.5929	0.00883628	15.4997	0.0617947	16.673	0.00990341				16.673	0.00757068
16.6013	0.00870912	15.5076	0.061196	16.6814	0.0097858				16.6814	0.00784781
16.6097	0.00859247	15.5155	0.0606138	16.6898	0.00967083				16.6898	0.00814497
16.6182	0.00847114	15.5234	0.0600425	16.6982	0.00955285				16.6982	0.00846357
16.6266	0.00838526	15.5313	0.0594927	16.7066	0.00943471				16.7066	0.00880494
16.635	0.00830839	15.5392	0.0589459	16.7151	0.00931981				16.7151	0.00917043
16.6434	0.00823857	15.5471	0.058407	16.7235	0.00920867				16.7235	0.00956129
16.6518	0.00815959	15.555	0.057886	16.7319	0.00909887				16.7319	0.00997874
16.6602	0.00803611	15.5629	0.057384	16.7403	0.00899176				16.7403	0.0104239
16.6687	0.00792525	15.5708	0.0568848	16.7487	0.00888602				16.7487	0.0108979
16.6771	0.00783661	15.5787	0.056382	16.7571	0.00878035				16.7571	0.0114016
16.6855	0.00775661	15.5866	0.0558934	16.7656	0.00867812				16.7656	0.0119359
16.6939	0.00768356	15.5945	0.0554256	16.774	0.00857963				16.774	0.0125015
16.7023	0.00760458	15.6024	0.054965	16.7824	0.00848525				16.7824	0.0130991
16.7107	0.00749071	15.6103	0.0545047	16.7908	0.00839172				16.7908	0.0137291
16.7192	0.00745297	15.6181	0.0540498	16.7992	0.00829421				16.7992	0.0143917
16.7276	0.00743604	15.626	0.0536189	16.8077	0.00819487				16.8077	0.0150871
16.736	0.00742271	15.6339	0.0532054	16.8161	0.00809503				16.8161	0.015815
16.7444	0.00734932	15.6418	0.052792	16.8245	0.0079957				16.8245	0.0165751
16.7528	0.00722334	15.6497	0.0523893	16.8329	0.00789938				16.8329	0.0173665
16.7612	0.00703966	15.6576	0.0519845	16.8413	0.00780481				16.8413	0.0181884
16.7697	0.00689858	15.6655	0.0515875	16.8497	0.00771301				16.8497	0.0190392
16.7781	0.0067808	15.6734	0.0512029	16.8582	0.00762304				16.8582	0.0199175
16.7865	0.00668166	15.6813	0.0508131	16.8666	0.0075345				16.8666	0.0208213
16.7949	0.00656622	15.6892	0.0504211	16.875	0.00744732				16.875	0.0217483
16.8033	0.00643528	15.6971	0.0500541	16.8834	0.00735942				16.8834	0.0226962
16.8118	0.00626006	15.705	0.0496857	16.8918	0.00727275				16.8918	0.0236624
16.8202	0.00610132	15.7129	0.0493003	16.9002	0.00718651				16.9002	0.0246441
16.8286	0.00597466	15.7208	0.0489284	16.9087	0.00709869				16.9087	0.0256386
16.837	0.00586628	15.7287	0.0485551	16.9171	0.00700915				16.9171	0.0266429
16.8454	0.00576904	15.7366	0.0481847	16.9255	0.00692442				16.9255	0.0276541
16.8538	0.00568408	15.7445	0.047816	16.9339	0.00684514				16.9339	0.0286693
16.8623	0.00567528	15.7524	0.0474347	16.9423	0.00676399				16.9423	0.0296854
16.8707	0.00568802	15.7603	0.0470592	16.9507	0.00668182				16.9507	0.0306996
16.8791	0.00570211	15.7682	0.0466928	16.9592	0.0066027				16.9592	0.0317087
16.8875	0.00570891	15.776	0.0463281	16.9676	0.00652603				16.9676	0.0327098
16.8959	0.0057035	15.7839	0.0459665	16.976	0.00644769				16.976	0.0336999
16.9043	0.0055477	15.7918	0.0456028	16.9844	0.00637054				16.9844	0.0346761
16.9128	0.00536826	15.7997	0.0452392	16.9928	0.00629852				16.9928	0.0356356
16.9212	0.00523013	15.8076	0.0448755	17.0012	0.00622954				17.0012	0.0365753
16.9296	0.00511105	15.8155	0.0445	17.0097	0.00615936				17.0097	0.0374926
16.938	0.00500807	15.8234	0.0441388	17.0181	0.00608922				17.0181	0.0383846
16.9464	0.00491446	15.8313	0.0437819	17.0265	0.00602264				17.0265	0.0392486
16.9548	0.00483805	15.8392	0.0434005	17.0349	0.00595764				17.0349	0.0400818
16.9633	0.00482089	15.8471	0.0430181	17.0433	0.0058939				17.0433	0.0408817
16.9717	0.00480533	15.855	0.0426473	17.0518	0.00583076				17.0518	0.0416458
16.9801	0.00479032	15.8629	0.0422868	17.0602	0.0057675				17.0602	0.0423716
16.9885	0.00476091	15.8708	0.0419186	17.0686	0.00570607				17.0686	0.043057
16.9969	0.00473452	15.8787	0.0415394	17.077	0.00564585				17.077	0.0436999
17.0053	0.00470616	15.8866	0.0411697	17.0854	0.00558558				17.0854	0.0442983
17.0138	0.00467512	15.8945	0.0407953	17.0938	0.00552695				17.0938	0.0448504
17.0222	0.00461658	15.9024	0.0404247	17.1023	0.00547243				17.1023	0.0453547
17.0306	0.00449441	15.9103	0.0400755	17.1107	0.00542173				17.1107	0.0458096
17.039	0.00440048	15.9182	0.0397266	17.1191	0.00537147				17.1191	0.0462137
17.0474	0.00430596	15.926	0.0393678	17.1275	0.00531989				17.1275	0.0465659
17.0559	0.00420965	15.9339	0.0390086	17.1359	0.00526862				17.1359	0.0468652
17.0643	0.00408384	15.9418	0.0386567	17.1443	0.00521941				17.1443	0.0471107
17.0727	0.00394002	15.9497	0.0382947	17.1528	0.00517103				17.1528	0.0473016
17.0811	0.00388515	15.9576	0.0379301	17.1612	0.00512331				17.1612	0.0474374
17.0895	0.00381889	15.9655	0.0375763	17.1696	0.00507726				17.1696	0.0475177
17.0979	0.00374147	15.9734	0.0372293	17.178	0.00503323				17.178	0.0475422
17.1064	0.00363215	15.9813	0.036868	17.1864	0.00499171				17.1864	0.0475106
17.1148	0.00355669	15.9892	0.0365064	17.1948	0.00495076				17.1948	0.0474231
17.1232	0.00349389	15.9971	0.0361566	17.2033	0.00490926				17.2033	0.0472795
17.1316	0.00342342	16.005	0.0357993	17.2117	0.00486743				17.2117	0.04708
17.14	0.0033478	16.0129	0.0354588	17.2201	0.00482578				17.2201	0.0468252
17.1484	0.00330521	16.0208	0.0351338	17.2285	0.0047843				17.2285	0.0465154
17.1569	0.00332621	16.0287	0.034805	17.2369	0.00474524				17.2369	0.0461514
17.1653	0.00335786	16.0366	0.0344927	17.2453	0.00470922				17.2453	0.0457343
17.1737	0.00338722	16.0445	0.0341932	17.2538	0.00467225				17.2538	0.0452651
17.1821	0.00340724	16.0524	0.0338847	17.2622	0.0046352				17.2622	0.0447454
17.1905	0.00341729	16.0603	0.0335839	17.2706	0.00460061				17.2706	0.0441768
17.1989	0.0033738	16.0682	0.0333071	17.279	0.00456778				17.279	0.0435614
17.2074	0.00333143	16.076	0.0330283	17.2874	0.00453679				17.2874	0.0429012
17.2158	0.00328712	16.0839	0.032743	17.2959	0.0045087				17.2959	0.0421987
17.2242	0.00316947	16.0918	0.0324557	17.3043	0.00448114				17.3043	0.0414563
17.2326	0.00307316	16.0997	0.0321716	17.3127	0.00445163				17.3127	0.0406768
17.241	0.00300467	16.1076	0.0319004	17.3211	0.00442297				17.3211	0.039863
17.2494	0.00299246	16.1155	0.0316388	17.3295	0.00439467				17.3295	0.0390178
17.2579	0.00297924	16.1234	0.0313716	17.3379	0.00436557				17.3379	0.0381441
17.2663	0.00296472	16.1313	0.0310964	17.3464	0.00433742				17.3464	0.0372451
17.2747	0.00294302	16.1392	0.0308326	17.3548	0.00431087				17.3548	0.0363237
17.2831	0.00292713	16.1471	0.0305623	17.3632	0.00428782				17.3632	0.035383
17.2915	0.00290279	16.155	0.0302862	17.3716	0.00426757				17.3716	0.0344261
17.3	0.00287085	16.1629	0.0300361	17.38	0.00424894				17.38	0.0334559
17.3084	0.002825	16.1708	0.0297756	17.3884	0.00423167				17.3884	0.0324756
17.3168	0.00276623	16.1787	0.0295206	17.3969	0.00421372				17.3969	0.0314882
17.3252	0.00267632	16.1866	0.0292778	17.4053	0.00419431				17.4053	0.0304966
17.3336	0.00262911	16.1945	0.029021	17.4137	0.00417279				17.4137	0.0295039
17.342	0.00260973	16.2024	0.0287722	17.4221	0.00415029				17.4221	0.0285129
17.3505	0.00261385	16.2103	0.0285235	17.4305	0.00412809				17.4305	0.0275263
17.3589	0.00262989	16.2182	0.0282642	17.4389	0.00410636				17.4389	0.0265469
17.3673	0.00265884	16.226	0.0279987	17.4474	0.00408536				17.4474	0.0255771
17.3757	0.00268899	16.2339	0.0277416	17.4558	0.00406541				17.4558	0.0246193
17.3841	0.00269276	16.2418	0.0274945	17.4642	0.00404717				17.4642	0.0236759
17.3925	0.00267477	16.2497	0.027256	17.4726	0.00402911				17.4726	0.0227487
17.401	0.00266402	16.2576	0.0270164	17.481	0.00400989				17.481	0.0218398
17.4094	0.00265455	16.2655	0.0267489	17.4895	0.00398969				17.4895	0.0209507
17.4178	0.00264261	16.2734	0.0264799	17.4979	0.00397059				17.4979	0.0200831
17.4262	0.00254669	16.2813	0.0262256	17.5063	0.00395325				17.5063	0.019238
17.4346	0.00249326	16.2892	0.0259607	17.5147	0.0039336				17.5147	0.0184165
17.443	0.00249185	16.2971	0.025942	17.5231	0.00391257				17.5231	0.0176194
17.4515	0.00248324	16.305	0.0256925	17.5315	0.00389282				17.5315	0.0168471
17.4599	0.00246756	16.3129	0.025495	17.54	0.00387438				17.54	0.0161002
17.4683	0.00242893	16.3208	0.0254781	17.5484	0.0038551				17.5484	0.0153787
17.4767	0.00237899	16.3287	0.0254611	17.5568	0.00383363				17.5568	0.0146827
17.4851	0.00235641	16.3366	0.0254213	17.5652	0.00381261				17.5652	0.0140123
17.4936	0.00233046	16.3445	0.0252005	17.5736	0.00378818				17.5736	0.0133672
17.502	0.00230314	16.3524	0.0249366	17.582	0.00376192				17.582	0.0127475
17.5104	0.0023126	16.3603	0.0246892	17.5905	0.00373449				17.5905	0.0121529
17.5188	0.00232092	16.3682	0.0244275	17.5989	0.00370806				17.5989	0.0115832
17.5272	0.00232766	16.3761	0.0241732	17.6073	0.00368348				17.6073	0.0110382
17.5356	0.00232202	16.3839	0.0239256	17.6157	0.00365907				17.6157	0.0105176
17.5441	0.00231955	16.3918	0.0236788	17.6241	0.00363668				17.6241	0.0100211
17.5525	0.00232323	16.3997	0.0234366	17.6325	0.00361574				17.6325	0.00954832
17.5609	0.00233857	16.4076	0.0231864	17.641	0.00359486				17.641	0.00909861
17.5693	0.00235704	16.4155	0.0229337	17.6494	0.00357498				17.6494	0.00867137
17.5777	0.0023701	16.4234	0.0226857	17.6578	0.00355591				17.6578	0.00826585
17.5861	0.00237669	16.4313	0.0224513	17.6662	0.0035368				17.6662	0.00788117
17.5946	0.00233733	16.4392	0.0222319	17.6746	0.00351596				17.6746	0.00751638
17.603	0.00231848	16.4471	0.0219927	17.683	0.0034966				17.683	0.00717046
17.6114	0.00235493	16.455	0.0217473	17.6915	0.00347852				17.6915	0.00684234
17.6198	0.00237337	16.4629	0.0215206	17.6999	0.00346154				17.6999	0.006531
17.6282	0.00237513	16.4708	0.0212879	17.7083	0.00344444				17.7083	0.00623543
17.6366	0.00234093	16.4787	0.0210603	17.7167	0.00343038				17.7167	0.00595468
17.6451	0.00231952	16.4866	0.0208395	17.7251	0.0034183				17.7251	0.0056879
17.6535	0.00231848	16.4945	0.0206289	17.7336	0.00340761				17.7336	0.00543433
17.6619	0.00231614	16.5024	0.020427	17.742	0.0033972				17.742	0.0051933
17.6703	0.00231194	16.5103	0.0202344	17.7504	0.00338696				17.7504	0.00496423
17.6787	0.00229056	16.5182	0.0200355	17.7588	0.00337735				17.7588	0.00474662
17.6871	0.00226814	16.5261	0.0198478	17.7672	0.00337125				17.7672	0.00453999
17.6956	0.00224404	16.5339	0.0196785	17.7756	0.0033678				17.7756	0.0043439
17.704	0.00219985	16.5418	0.0194889	17.7841	0.00336736				17.7841	0.00415791
17.7124	0.00216573	16.5497	0.0193134	17.7925	0.00337015				17.7925	0.00398156
17.7208	0.00214854	16.5576	0.0191484	17.8009	0.00337447				17.8009	0.00381434
17.7292	0.002157	16.5655	0.0190002	17.8093	0.00337977				17.8093	0.00365572
[truncated: 1,091 more rows]

## Sheet: Fig. 2b
Sample	description:	_diffrn_sofware	Foxtrot	3.5.2-3645
Sample:	q	SAXS intensity	Error
	0.0104903	0.0443843	0.000711891
	0.0109464	0.0419845	0.000681544
	0.0114025	0.0405722	0.000647308
	0.0118586	0.0410684	0.000627875
	0.0123147	0.041398	0.000614621
	0.0127708	0.0418838	0.000588805
	0.0132269	0.0396895	0.000576414
	0.013683	0.0389991	0.000557362
	0.0141391	0.039327	0.000530935
	0.0145951	0.0370848	0.000524585
	0.0150513	0.0365243	0.000504079
	0.0155073	0.0358648	0.000497051
	0.0159634	0.0346481	0.000482058
	0.0164195	0.0344705	0.000465789
	0.0168756	0.0342185	0.000461455
	0.0173317	0.0342929	0.000444148
	0.0177878	0.0340355	0.00044613
	0.0182439	0.0344689	0.000438125
	0.0187	0.0338548	0.000429493
	0.0191561	0.0338391	0.000422746
	0.0196122	0.032648	0.000409075
	0.0200683	0.0318088	0.000404874
	0.0205244	0.0323661	0.00039521
	0.0209805	0.0310896	0.000392527
	0.0214366	0.0316004	0.000385309
	0.0218927	0.0314494	0.00038438
	0.0223488	0.0314357	0.000375582
	0.0228049	0.030702	0.00036918
	0.0232609	0.0299778	0.000364929
	0.023717	0.030799	0.000361329
	0.0241731	0.0297348	0.00035649
	0.0246292	0.0296852	0.000347691
	0.0250853	0.0292337	0.00034552
	0.0255414	0.0289838	0.000345262
	0.0259975	0.0291145	0.000334463
	0.0264536	0.0294706	0.000338799
	0.0269097	0.0284875	0.000330457
	0.0273658	0.0279735	0.000327052
	0.0278218	0.0282691	0.000326458
	0.0282779	0.0282547	0.000313987
	0.028734	0.027433	0.000317047
	0.0291901	0.0266299	0.000309381
	0.0296462	0.0271665	0.000311716
	0.0301023	0.026701	0.000304999
	0.0305584	0.0264595	0.000301005
	0.0310145	0.0262635	0.000300018
	0.0314705	0.025338	0.000294172
	0.0319266	0.0256066	0.000291859
	0.0323827	0.0249162	0.00028687
	0.0328388	0.0250905	0.000286669
	0.0332949	0.0249101	0.000287639
	0.033751	0.0237512	0.00027627
	0.0342071	0.0241439	0.000276705
	0.0346631	0.0236171	0.000274588
	0.0351192	0.0234751	0.000272791
	0.0355753	0.0233124	0.000269465
	0.0360314	0.0235402	0.000267423
	0.0364875	0.0227554	0.000264539
	0.0369435	0.0220991	0.000260179
	0.0373996	0.0218335	0.000259456
	0.0378557	0.0217838	0.000256429
	0.0383118	0.0213656	0.000253562
	0.0387679	0.0211216	0.000253089
	0.039224	0.0208137	0.000248703
	0.03968	0.0209181	0.000247516
	0.0401361	0.0206061	0.000243918
	0.0405922	0.0198214	0.000242743
	0.0410483	0.0193351	0.000241376
	0.0415043	0.019923	0.000237609
	0.0419604	0.0188546	0.000235458
	0.0424165	0.0185373	0.000237573
	0.0428726	0.0186245	0.000240285
	0.0433286	0.0183115	0.000238142
	0.0437847	0.0178941	0.00023757
	0.0442408	0.0177395	0.000240159
	0.0446969	0.0176018	0.000237231
	0.0451529	0.0177072	0.000238545
	0.045609	0.0172727	0.00023525
	0.0460651	0.0165591	0.000235327
	0.0465211	0.0169994	0.00023635
	0.0469772	0.0162274	0.000231989
	0.0474333	0.0162371	0.000232664
	0.0478893	0.0160195	0.000230264
	0.0483454	0.01581	0.000231996
	0.0488015	0.0151211	0.000229709
	0.0492575	0.0150875	0.000225453
	0.0497136	0.015112	0.000228878
	0.0501697	0.0145866	0.000224621
	0.0506257	0.014226	0.000224718
	0.0510818	0.014045	0.000221246
	0.0515379	0.0140233	0.000222474
	0.0519939	0.0133248	0.000221499
	0.05245	0.013184	0.000218624
	0.052906	0.0132188	0.000220094
	0.0533621	0.0122577	0.000214667
	0.0538182	0.0123178	0.000215447
	0.0542742	0.0121998	0.00021501
	0.0547303	0.0121227	0.000212167
	0.0551863	0.0119925	0.00021288
	0.0556424	0.0116725	0.000211663
	0.0560985	0.0113911	0.000211252
	0.0565545	0.0111322	0.000208063
	0.0570106	0.0107927	0.000205983
	0.0574666	0.0106663	0.000207142
	0.0579227	0.010274	0.000205462
	0.0583787	0.0106168	0.000205158
	0.0588348	0.0100378	0.000203167
	0.0592908	0.00999255	0.000202138
	0.0597469	0.00969948	0.000201667
	0.0602029	0.00997142	0.000201737
	0.060659	0.00934553	0.000199931
	0.061115	0.00875867	0.00019686
	0.0615711	0.00913264	0.000196662
	0.0620271	0.0088059	0.000196061
	0.0624832	0.00862832	0.000194816
	0.0629392	0.00854847	0.000194182
	0.0633953	0.0082922	0.000194119
	0.0638513	0.00804232	0.000192646
	0.0643073	0.00833446	0.000193389
	0.0647634	0.00768504	0.000188528
	0.0652194	0.00762924	0.000189384
	0.0656755	0.00753179	0.00018924
	0.0661315	0.00709262	0.00018757
	0.0665875	0.00690808	0.000186292
	0.0670436	0.00656244	0.00018417
	0.0674996	0.00635915	0.000184271
	0.0679556	0.00640448	0.000182472
	0.0684117	0.00633838	0.000183492
	0.0688677	0.00623322	0.00018219
	0.0693238	0.00594285	0.000180486
	0.0697798	0.00605935	0.000180727
	0.0702358	0.0057891	0.00017904
	0.0706918	0.00587378	0.000179484
	0.0711479	0.00531656	0.000176368
	0.0716039	0.00551778	0.000177879
	0.0720599	0.00547724	0.00017843
	0.0725159	0.00507162	0.000174546
	0.072972	0.00542839	0.000176742
	0.073428	0.0049865	0.000173293
	0.073884	0.00476369	0.000174109
	0.0743401	0.00449366	0.000172122
	0.0747961	0.00473443	0.000175062
	0.0752521	0.00436684	0.000178038
	0.0757081	0.00432756	0.000176591
	0.0761641	0.00405123	0.000177965
	0.0766201	0.00370809	0.000177452
	0.0770762	0.0041137	0.000179242
	0.0775322	0.00386865	0.000181014
	0.0779882	0.00376182	0.000179297
	0.0784442	0.00400305	0.000181444
	0.0789002	0.00397538	0.000181404
	0.0793563	0.00359239	0.000181092
	0.0798123	0.00334659	0.000181403
	0.0802683	0.00329958	0.000180826
	0.0807243	0.00348375	0.000182224
	0.0811803	0.00310128	0.000182077
	0.0816363	0.00342505	0.000182657
	0.0820923	0.00312862	0.000180892
	0.0825483	0.00332739	0.000182972
	0.0830043	0.00296587	0.000182497
	0.0834603	0.00273152	0.000178896
	0.0839163	0.00279334	0.000175619
	0.0843723	0.00288649	0.000174199
	0.0848283	0.00273718	0.000171737
	0.0852843	0.00234482	0.000170367
	0.0857403	0.00242915	0.000169395
	0.0861963	0.00217554	0.00016745
	0.0866523	0.00262145	0.000167481
	0.0871083	0.00241905	0.000168647
	0.0875643	0.00245958	0.000165204
	0.0880203	0.00263307	0.000165428
	0.0884763	0.00230258	0.000164139
	0.0889323	0.00203257	0.00016346
	0.0893883	0.0021806	0.000164459
	0.0898443	0.00204912	0.000161608
	0.0903002	0.00224224	0.000161834
	0.0907562	0.00176447	0.000160592
	0.0912122	0.0018955	0.000159748
	0.0916682	0.00218186	0.000161829
	0.0921242	0.00178327	0.000157995
	0.0925801	0.00187	0.000159855
	0.0930361	0.0013927	0.00015653
	0.0934921	0.00168461	0.000157222
	0.0939481	0.00189514	0.000157616
	0.0944041	0.00159159	0.000155555
	0.09486	0.00153392	0.00015678
	0.095316	0.0020163	0.000156679
	0.095772	0.0015049	0.000154169
	0.096228	0.00146937	0.000154459
	0.0966839	0.00125481	0.000153496
	0.0971399	0.00138434	0.000154949
	0.0975959	0.0013743	0.000151778
	0.0980518	0.00133265	0.000152191
	0.0985078	0.00162776	0.000153528
	0.0989638	0.00151758	0.000151149
	0.0994197	0.00146865	0.000151801
	0.0998757	0.00137555	0.000150993
	0.100332	0.0012974	0.000151229
	0.100788	0.00105888	0.000150184
	0.101244	0.00116633	0.000148836
	0.101699	0.00113445	0.000149473
	0.102155	0.00109471	0.000148096
	0.102611	0.00113109	0.000149287
	0.103067	0.00132966	0.000149255
	0.103523	0.00108593	0.000147652
	0.103979	0.00114929	0.000147872
	0.104435	0.00122154	0.000147321
	0.104891	0.000673468	0.0001462
	0.105347	0.00103496	0.000146989
	0.105803	0.000992622	0.000145478
	0.106259	0.00113817	0.000146945
	0.106715	0.00089073	0.000145136
	0.107171	0.00122314	0.000145241
	0.107627	0.000970592	0.000145457
	0.108083	0.00105555	0.000144517
	0.108539	0.000806887	0.000144491
	0.108995	0.000849699	0.000143704
	0.109451	0.00107827	0.000146231
	0.109907	0.000682127	0.000147279
	0.110362	0.0010749	0.000148538
	0.110818	0.000839725	0.000150265
	0.111274	0.000803133	0.000151326
	0.11173	0.00115581	0.000149417
	0.112186	0.00104583	0.00014868
	0.112642	0.000950765	0.0001461
	0.113098	0.000700666	0.000144718
	0.113554	0.000977901	0.000145698
	0.11401	0.000709186	0.000144208
	0.114466	0.000706275	0.000144117
	0.114922	0.00086198	0.000143199
	0.115378	0.000639375	0.000142255
	0.115834	0.00100171	0.000143327
	0.116289	0.000879338	0.000142457
	0.116745	0.000933113	0.000141853
	0.117201	0.000700391	0.000140937
	0.117657	0.000954372	0.000142049
	0.118113	0.000602912	0.000140496
	0.118569	0.000873059	0.000139372
	0.119025	0.000965802	0.000140265
	0.119481	0.00061149	0.000138808
	0.119937	0.000745129	0.000138781
	0.120393	0.000719976	0.000139058
	0.120848	0.000818584	0.000137498
	0.121304	0.00100941	0.000138949
	0.12176	0.000720669	0.000137149
	0.122216	0.00100113	0.000138191
	0.122672	0.000473079	0.000137449
	0.123128	0.00103377	0.000137366
	0.123584	0.000625517	0.000136747
	0.12404	0.000521526	0.000135352
	0.124496	0.000471161	0.000135608
	0.124951	0.0007812	0.000136654
	0.125407	0.000888798	0.00013586
	0.125863	0.00070158	0.000138848
	0.126319	0.000796504	0.000140188
	0.126775	0.000793566	0.000140609
	0.127231	0.000607824	0.000141856
	0.127687	0.00102773	0.000143178
	0.128143	0.000672009	0.000143089
	0.128599	0.000673305	0.000142835
	0.129054	0.000662446	0.000143577
	0.12951	0.00064772	0.000143107
	0.129966	0.000836132	0.000144641
	0.130422	0.000501085	0.000143057
	0.130878	0.000530077	0.000144132
	0.131334	0.000624867	0.00014373
	0.13179	0.000394939	0.000143393
	0.132245	0.000636899	0.000143965
	0.132701	0.000848002	0.000144356
	0.133157	0.000605202	0.000143165
	0.133613	0.000506952	0.000143418
	0.134069	0.000695536	0.000143614
	0.134525	0.000655926	0.000144318
	0.134981	0.000502912	0.000142228
	0.135436	0.000780683	0.000143761
	0.135892	0.000575974	0.000142756
	0.136348	0.000635818	0.000143053
	0.136804	0.000366412	0.000143101
	0.13726	0.000415262	0.000142336
	0.137716	0.000645487	0.000143952
	0.138171	0.000436096	0.000141965
	0.138627	0.000285709	0.000142309
	0.139083	0.000404038	0.000143345
	0.139539	0.000607815	0.000143536
	0.139995	0.00050755	0.00014357
	0.140451	0.000374384	0.000142398
	0.140906	0.000567224	0.000143218
	0.141362	0.000540881	0.000142928
	0.141818	0.000422824	0.000142196
	0.142274	0.000214695	0.000143087
	0.14273	0.000524157	0.000142505
	0.143185	0.000486687	0.000143056
	0.143641	0.000427346	0.00014206
	0.144097	0.000444599	0.00014141
	0.144553	0.000287884	0.000142921
	0.145009	0.000499193	0.000142216
	0.145464	0.0005822	0.000143674
	0.14592	0.000500367	0.000141607
	0.146376	0.000458604	0.000141165
	0.146832	0.000657766	0.000142675
	0.147288	0.000160229	0.000140647
	0.147743	0.000483171	0.000141902
	0.148199	0.000427036	0.000140339
	0.148655	0.000490265	0.000140706
	0.149111	0.000551051	0.000140779
	0.149567	0.000435289	0.000139284
	0.150023	0.000460197	0.000140507
	0.150478	0.000513449	0.000139727
	0.150934	0.000436545	0.000139506
	0.15139	0.000305536	0.00013882
	0.151846	8.53186e-05	0.000138258
	0.152301	0.000605642	0.000139908
	0.152757	0.000453532	0.00013921
	0.153213	0.000431616	0.000139312
	0.153669	0.000443541	0.000138143
	0.154124	0.000392837	0.000138836
	0.15458	0.000365429	0.000138556
	0.155036	0.000336495	0.000138538
	0.155492	0.000486758	0.000138644
	0.155948	0.000371047	0.000138422
	0.156403	0.000551489	0.000139187
	0.156859	0.000362735	0.000138351
	0.157315	0.000272926	0.000137506
	0.157771	0.00020142	0.000137231
	0.158226	0.000299496	0.000137269
	0.158682	0.000512466	0.000138666
	0.159138	0.000422937	0.000137508
	0.159594	0.000310222	0.000137312
	0.160049	0.000299034	0.000137734
	0.160505	0.000345642	0.000136748
	0.160961	0.000181141	0.000137572
	0.161417	0.000286781	0.000136342
	0.161872	0.000137769	0.000137659
	0.162328	0.000203402	0.000136175
	0.162784	9.87228e-05	0.00013622
	0.16324	0.000141399	0.000135853
	0.163695	0.000309192	0.00013651
	0.164151	0.000402292	0.000137639
	0.164607	0.00010725	0.000136246
	0.165062	0.000143724	0.000134649
	0.165518	0.00023807	0.000136397
	0.165974	0.000116184	0.00013532
	0.16643	0.000262873	0.000136573
	0.166885	1.36542e-05	0.000134844
	0.167341	0.000305797	0.000135564
	0.167797	-4.79797e-06	0.000135434
	0.168252	0.000253528	0.000135207
	0.168708	0.000248203	0.000136238
	0.169164	0.000176795	0.000134237
	0.16962	0.00023371	0.000135712
	0.170075	0.000207949	0.000135115
	0.170531	0.000363058	0.000135359
	0.170987	0.000311387	0.000134785
	0.171442	2.27757e-05	0.000134103
	0.171898	0.000183452	0.000135343
	0.172354	0.00038876	0.000135096
	0.172809	8.14293e-05	0.000133823
	0.173265	0.00025844	0.000134256
	0.173721	0.000105052	0.000134309
	0.174176	0.000237112	0.000134631
	0.174632	-1.61861e-05	0.000133206
	0.175088	-5.12964e-05	0.000133133
	0.175543	8.51738e-05	0.000134111
	0.175999	0.000175832	0.000133204
	0.176455	4.87452e-05	0.000133667
	0.17691	0.000297776	0.000133634
	0.177366	-7.00193e-06	0.000132637
	0.177822	0.00025949	0.000134047
	0.178277	-6.36723e-05	0.000132426
	0.178733	0.000133385	0.00013367
	0.179189	-7.36586e-07	0.000131738
	0.179644	0.000253327	0.000133798
	0.1801	0.000106894	0.000132853
	0.180556	0.000449206	0.000133013
	0.181011	0.000253118	0.000133126
	0.181467	4.91643e-05	0.000132113
	0.181923	0.000170269	0.000132827
	0.182378	0.000149813	0.000131713
	0.182834	-3.83147e-05	0.000132289
	0.183289	0.000166674	0.000132816
	0.183745	0.000100923	0.000131434
	0.184201	4.75801e-05	0.000131801
	0.184656	0.000150175	0.000131268
	0.185112	-6.17619e-05	0.000132277
	0.185568	0.00013879	0.000131935
	0.186023	0.000207549	0.000131192
	0.186479	0.000162982	0.000131679
	0.186935	-5.56742e-05	0.000130623
	0.18739	0.000321557	0.0001325
	0.187846	0.000210492	0.000131707
	0.188301	7.60014e-05	0.000130752
	0.188757	-7.24408e-06	0.000130955
	0.189213	0.000127402	0.000130504
	0.189668	2.1648e-05	0.000131819
	0.190124	7.87066e-05	0.000129695
	0.190579	-5.23847e-05	0.000130744
	0.191035	0.000133258	0.000131701
	0.191491	0.000196693	0.000129368
	0.191946	0.000104196	0.000130908
	0.192402	0.000101573	0.000129808
	0.192857	1.54873e-05	0.000130504
	0.193313	0.000369243	0.000131279
	0.193769	0.000126381	0.000129611
	0.194224	0.000109345	0.000130133
	0.19468	-0.000102487	0.000128783
	0.195135	0.000256464	0.000130383
	0.195591	-5.51493e-05	0.000129603
	0.196046	-6.12255e-05	0.000128045
	0.196502	3.30768e-05	0.000130729
	0.196958	4.74537e-05	0.000128775
	0.197413	0.000116502	0.000129597
	0.197869	0.00021983	0.000129335
	0.198324	0.000212609	0.000129076
	0.19878	0.000111894	0.000130225
	0.199235	-0.000188672	0.000127803
	0.199691	5.88071e-05	0.000128972
	0.200146	0.000216429	0.00012866
	0.200602	5.61358e-05	0.000131108
	0.201057	-7.86587e-05	0.000133434
	0.201513	9.06458e-05	0.000134382
	0.201968	0.000129684	0.000136126
	0.202424	0.000143593	0.000136546
	0.20288	1.3283e-06	0.00013723
	0.203335	-9.29014e-05	0.000137465
	0.203791	0.000113874	0.000139239
	0.204246	-7.18351e-05	0.000139638
	0.204702	-7.05771e-05	0.000140356
	0.205157	0.000326309	0.000141437
	0.205613	0.000175211	0.000141388
	0.206068	-2.98596e-05	0.000143063
	0.206524	0.000144452	0.000142856
	0.206979	0.000208038	0.000144152
	0.207435	2.2426e-05	0.000144094
	0.20789	-4.75111e-05	0.000143792
	0.208346	1.29915e-05	0.000145235
	0.208801	-7.22564e-05	0.000144261
	0.209257	-0.000252086	0.00014305
	0.209712	5.50438e-05	0.000140914
	0.210168	0.000220566	0.00013969
	0.210623	8.26117e-05	0.000138799
	0.211079	0.000203259	0.000137424
	0.211534	5.51433e-05	0.000137108
	0.21199	0.000144963	0.000137542
	0.212445	-3.40284e-05	0.000135823
	0.212901	8.9391e-06	0.000136434
	0.213356	0.000197063	0.000134062
	0.213811	-5.21917e-05	0.000134871
	0.214267	-2.43098e-05	0.000134054
	0.214722	6.49525e-05	0.000134324
	0.215178	3.76155e-05	0.000133869
	0.215633	-0.000120908	0.000132186
	0.216089	1.98668e-05	0.0001339
	0.216544	7.33889e-05	0.000132302
	0.217	-0.000112647	0.000132147
	0.217455	0.000110977	0.000133369
	0.217911	0.00023776	0.000131639
	0.218366	-4.1429e-06	0.000132513
	0.218822	0.000142372	0.000131573
	0.219277	-4.53731e-05	0.000131203
	0.219732	-4.10675e-05	0.000131214
	0.220188	4.9578e-05	0.000130986
	0.220643	2.59538e-05	0.000132014
	0.221099	0.000102499	0.000129362
	0.221554	0.000188105	0.000131387
	0.222009	-1.03253e-05	0.000131082
	0.222465	-3.94574e-05	0.00012954
	0.22292	0.00036795	0.000131296
	0.223376	-0.000112789	0.000129115
	0.223831	-3.75364e-05	0.000130289
	0.224286	0.000154416	0.000129734
	0.224742	6.58898e-05	0.000129206
	0.225197	-9.96248e-05	0.000128718
	0.225653	0.000116614	0.000128781
	0.226108	0.000130116	0.000130297
	0.226563	-4.76525e-05	0.000128651
	0.227019	0.000193645	0.000128525
	0.227474	0.000139325	0.000128325
	0.22793	-0.000108775	0.000127807
	0.228385	-0.000159673	0.000128653
	0.22884	0.000171086	0.000127879
	0.229296	-2.80164e-05	0.000127627
	0.229751	0.000167551	0.000127944
	0.230207	0.000202036	0.000128315
	0.230662	0.00016582	0.000127652
	0.231117	3.37659e-05	0.000126651
	0.231572	-9.82722e-05	0.000127342
	0.232028	7.19152e-05	0.000126752
	0.232483	0.000193036	0.000126889
	0.232939	9.97696e-05	0.000126347
	0.233394	0.000220422	0.000127002
	0.233849	0.000192983	0.000127435
	0.234305	-0.000264053	0.000125031
	0.23476	0.000164459	0.00012646
	0.235215	1.74054e-05	0.000125823
	0.235671	0.000141842	0.000126353
	0.236126	0.000281811	0.000126859
	0.236581	1.20521e-05	0.000124429
	0.237037	-7.83091e-05	0.000126113
	0.237492	0.000122632	0.000125167
	0.237947	6.13853e-05	0.000125319
	0.238402	4.75492e-05	0.000124853
	0.238858	8.74415e-05	0.00012503
	0.239313	0.000107096	0.000125199
	0.239768	5.53289e-05	0.000123785
	0.240224	-1.19617e-05	0.00012397
	0.240679	8.56835e-05	0.000123927
	0.241134	8.52655e-05	0.000123479
	0.24159	0.000116012	0.000124531
	0.242045	-7.08788e-05	0.000122014
	0.2425	-0.00010592	0.00012266
	0.242955	4.13746e-05	0.000122994
	0.243411	0.000141902	0.000122633
	0.243866	-5.32595e-05	0.000122681
	0.244321	3.81998e-05	0.000121396
	0.244777	-8.47956e-05	0.000122412
	0.245232	6.17293e-06	0.000122003
	0.245687	0.00024013	0.000122632
	0.246142	-6.64987e-05	0.000121348
	0.246598	-5.2596e-05	0.00012135
	0.247053	0.000282409	0.000122892
	0.247508	3.16244e-05	0.000121007
	0.247963	0.000147218	0.000121954
	0.248419	0.000220358	0.000121399
	0.248874	-0.000224181	0.000121204
	0.249329	-2.08325e-05	0.000121075
	0.249784	-0.000229162	0.000120415
	0.25024	0.000106102	0.000120959
	0.250695	0.000108762	0.000121175
	0.25115	-6.03784e-05	0.000120863
	0.251605	-1.56519e-05	0.000120542
	0.252061	3.12649e-05	0.000120654
	0.252516	0.000143418	0.000121303
	0.252971	3.34542e-05	0.000120068
	0.253426	3.19333e-05	0.000121071
	0.253881	0.000154367	0.000119877
	0.254337	0.000316257	0.000121308
	0.254792	9.4168e-05	0.000120392
	0.255247	0.000128744	0.000120006
	0.255702	0.000112663	0.0001204
	0.256157	0.000269668	0.00012012
	0.256613	8.8e-05	0.000120782
	0.257068	0.000208792	0.000120007
	0.257523	0.000169364	0.000119376
	0.257978	7.9724e-05	0.000120485
	0.258433	-3.82287e-05	0.000118682
	0.258888	-2.22549e-05	0.000119446
	0.259344	-4.76514e-05	0.000119438
	0.259799	0.000243251	0.000119141
	0.260254	0.000260757	0.000120517
	0.260709	9.94642e-05	0.000118796
	0.261164	-8.71276e-05	0.000119324
	0.261619	0.000143941	0.000118273
	0.262074	2.45573e-05	0.000118923
	0.26253	7.71158e-05	0.000119546
	0.262985	3.03306e-05	0.000118473
	0.26344	0.000121945	0.000118713
	0.263895	7.24952e-05	0.000118378
	0.26435	-3.56002e-05	0.000118595
	0.264805	-7.84264e-05	0.000118335
	0.265261	8.74979e-05	0.000117975
	0.265716	-3.95297e-05	0.000118317
	0.266171	-9.85479e-05	0.000117751
	0.266626	1.70159e-05	0.000118373
	0.267081	6.44738e-06	0.000117318
	0.267536	-0.000116986	0.000117595
	0.267991	0.000204833	0.000119123
	0.268446	1.82158e-05	0.000117288
	0.268901	-0.000170597	0.000117882
	0.269356	-0.000113114	0.000116684
	0.269811	5.36256e-05	0.000117778
	0.270267	0.000193931	0.000117842
	0.270722	0.000184185	0.000117753
	0.271177	-3.11353e-05	0.000117684
	0.271632	0.000151641	0.000117256
	0.272087	7.51006e-05	0.000117723
	0.272542	7.85122e-05	0.000117353
	0.272997	-5.10891e-05	0.000116093
	0.273452	6.41807e-05	0.000117425
	0.273907	0.000177355	0.000117001
	0.274362	0.000179011	0.000117435
	0.274817	7.85721e-05	0.000116963
	0.275272	5.51528e-05	0.000116372
	0.275727	8.50564e-05	0.000117058
	0.276182	0.000113538	0.000116371
	0.276637	6.37659e-05	0.000117365
	0.277093	-7.4279e-05	0.000114972
	0.277548	2.66495e-05	0.000116688
	0.278003	0.000215294	0.000116629
	0.278458	4.39654e-06	0.000116203
	0.278913	0.000232747	0.000116314
	0.279368	-0.000182032	0.000115631
	0.279823	0.000123321	0.00011686
	0.280278	0.000164526	0.000115942
	0.280733	1.53378e-05	0.000115407
	0.281188	8.51393e-05	0.00011562
	0.281643	0.000228263	0.000116069
	0.282098	8.72554e-05	0.00011614
	0.282553	0.000215066	0.000115749
	0.283008	-5.514e-05	0.000114716
	0.283463	2.40339e-05	0.000115521
	0.283918	-1.21805e-05	0.000115164
	0.284373	-2.9024e-05	0.000115857
	0.284828	0.000228409	0.000114907
	0.285283	5.5889e-05	0.000115075
	0.285738	6.04064e-05	0.00011538
	0.286193	5.22216e-05	0.00011522
	0.286647	2.88744e-07	0.000114558
	0.287102	-0.000131915	0.000113983
	0.287557	6.26768e-05	0.000115036
	0.288012	4.99296e-05	0.00011511
	0.288467	7.69332e-05	0.000113939
	0.288922	3.38948e-05	0.000114789
	0.289377	0.000127443	0.00011464
	0.289832	4.54494e-05	0.000114384
	0.290287	0.000129085	0.00011455
	0.290742	-7.56005e-05	0.000113849
	0.291197	0.000112131	0.000114713
	0.291652	3.26844e-05	0.000113944
	0.292107	-0.000102887	0.00011355
	0.292562	0.000151314	0.000114043
	0.293017	8.7152e-05	0.000113903
	0.293471	0.000108655	0.000114295
	0.293926	0.000110879	0.000114438
	0.294381	-1.13637e-05	0.00011306
	0.294836	0.00014382	0.000113708
	0.295291	0.000378024	0.000114419
	0.295746	0.000105098	0.000113441
	0.296201	9.98193e-05	0.000113902
	0.296656	5.86594e-05	0.000112827
	0.297111	0.000110534	0.000113842
	0.297565	-0.000162335	0.000112944
	0.29802	-3.78499e-05	0.000112103
	0.298475	9.15559e-05	0.000113815
	0.29893	6.78044e-05	0.000112514
	0.299385	0.000162813	0.000113854
	0.29984	0.00014786	0.000113183
	0.300295	0.000209715	0.000112616
	0.30075	0.000100634	0.00011354
	0.301204	4.07207e-05	0.000112245
	0.301659	-0.000118384	0.000113034
	0.302114	7.39709e-05	0.000112001
	0.302569	0.000107137	0.000112096
	0.303024	6.41683e-05	0.000113567
	0.303478	0.000117555	0.00011202
	0.303933	0.000123768	0.000112468
	0.304388	3.34291e-05	0.000112239
	0.304843	0.000138602	0.000112178
	0.305298	9.96181e-05	0.000113371
	0.305753	-3.06935e-05	0.000111066
	0.306207	-4.12816e-05	0.000111811
	0.306662	-1.66013e-06	0.000111792
	0.307117	9.38728e-05	0.000112001
	0.307572	1.51053e-05	0.000112598
	0.308027	0.000148297	0.000111003
	0.308481	0.000165147	0.000112337
	0.308936	0.000112672	0.000111719
	0.309391	0.000113509	0.000111971
	0.309846	9.15264e-06	0.000111029
	0.3103	6.85307e-05	0.00011131
	0.310755	0.000277311	0.000112427
	0.31121	3.96588e-05	0.00011107
	0.311665	7.54759e-06	0.000111013
	0.312119	5.7704e-06	0.000110884
	0.312574	0.000237588	0.00011173
	0.313029	0.000212764	0.000112422
	0.313484	-0.000149704	0.000109661
	0.313938	0.000105738	0.000111195
	0.314393	0.000139805	0.000110866
	0.314848	0.000153517	0.000111302
	0.315303	0.000115646	0.000111049
	0.315757	1.8335e-05	0.000110173
	0.316212	0.000191348	0.000111578
	0.316667	3.45473e-05	0.000110386
	0.317122	4.917e-05	0.00011113
	0.317576	0.000121968	0.00010961
	0.318031	8.27283e-05	0.000110578
	0.318485	-7.79801e-06	0.000110923
	0.31894	0.0001865	0.000110499
	0.319395	-1.1132e-05	0.000109709
	0.31985	3.19975e-05	0.000109905
	0.320304	-4.9554e-05	0.000110298
	0.320759	-1.32834e-05	0.000109876
	0.321214	0.000144384	0.00010978
	0.321668	-8.24136e-05	0.000110011
	0.322123	1.30832e-06	0.000109631
	0.322578	0.000174633	0.00011092
	0.323032	5.29396e-05	0.000109536
	0.323487	0.000118563	0.000109555
	0.323942	0.000132188	0.000110156
	0.324396	0.000125735	0.000109817
	0.324851	0.000265476	0.000110421
	0.325306	0.000193871	0.000109369
	0.32576	0.000142199	0.000111518
	0.326215	0.000157759	0.000113779
	0.326669	1.9314e-05	0.000113471
	0.327124	0.000113909	0.000115206
	0.327579	0.000112501	0.000115353
	0.328033	0.000278842	0.00011714
	0.328488	6.31965e-05	0.000117214
	0.328942	0.000175072	0.00011703
	0.329397	0.000220714	0.00011958
	0.329852	0.000299744	0.000118678
	0.330306	0.00017774	0.000120311
	0.330761	0.000148876	0.000119455
	0.331215	4.93641e-05	0.000119965
	0.33167	0.000100607	0.000121683
	0.332124	6.55576e-05	0.000120388
	0.332579	0.000239634	0.00012282
	0.333034	0.000292302	0.000121584
	0.333488	0.000135629	0.000122963
	0.333943	0.000118494	0.000123603
	0.334397	-5.22112e-05	0.000119795
	0.334852	0.000112262	0.00011874
	0.335306	0.000115602	0.000117762
	0.335761	-4.49909e-05	0.000117505
	0.336216	-1.04416e-05	0.000117031
	0.33667	0.000170654	0.000115767
	0.337124	0.000250971	0.000116366
	0.337579	0.0001485	0.000115388
	0.338034	8.82391e-05	0.00011526
	0.338488	0.000126019	0.000115002
	0.338943	0.000200258	0.00011443
	0.339397	0.000153037	0.000114575
	0.339852	-2.82601e-05	0.000113626
	0.340306	3.47946e-05	0.00011379
	0.340761	5.25444e-06	0.000112404
	0.341215	2.43166e-05	0.000113292
	0.34167	4.35573e-05	0.00011313
	0.342124	0.000111189	0.000113166
	0.342579	7.77255e-06	0.000112125
	0.343033	0.000152766	0.000111878
	0.343488	0.000142622	0.000112804
	0.343942	5.52025e-05	0.000111829
	0.344396	-5.09388e-05	0.000111991
	0.344851	9.04855e-05	0.000111703
	0.345305	-6.063e-05	0.000110967
	0.34576	4.89685e-05	0.000111568
	0.346214	-1.62112e-05	0.000112219
	0.346669	0.000198032	0.000115457
	0.347123	1.70781e-05	0.000115312
	0.347577	1.2872e-06	0.000116875
	0.348032	9.30636e-05	0.000118063
	0.348486	-0.000334457	0.000116276
	0.348941	0.000103329	0.000119452
	0.349395	5.72975e-05	0.000118432
	0.349849	0.000164423	0.000119352
	0.350304	-1.20604e-06	0.000118545
	0.350758	1.67697e-05	0.000117869
	0.351213	-2.8872e-06	0.000119568
	0.351667	9.53956e-05	0.000118326
	0.352121	0.00026975	0.0001192
	0.352576	0.000146497	0.000120074
	0.35303	0.00031476	0.000118558
	0.353485	0.000131381	0.000120824
	0.353939	0.000156075	0.000117893
	0.354393	7.00148e-05	0.000118709
	0.354848	-7.59106e-05	0.000119025
	0.355302	-2.92583e-06	0.000117948
	0.355756	0.00014733	0.000118888
	0.356211	-7.20057e-05	0.000116725
	0.356665	-0.000233655	0.000117358
	0.357119	0.000199523	0.000118473
	0.357574	5.69143e-05	0.000117865
	0.358028	0.000136259	0.000118551
	0.358482	4.68621e-05	0.000117788
	0.358937	0.000183015	0.000119082
	0.359391	0.000166968	0.000118983
	0.359845	9.23217e-05	0.000117917
	0.3603	-0.000303788	0.000117738
	0.360754	3.0009e-05	0.000118681
	0.361208	0.000175867	0.000119749
	0.361662	-0.000194477	0.000117543
	0.362117	0.000118642	0.000119245
	0.362571	-3.93479e-05	0.000118955
	0.363025	0.000267325	0.000119709
	0.36348	0.000125686	0.000120148
	0.363934	0.000212946	0.000118805
	0.364388	0.000153603	0.000120014
	0.364842	0.000265568	0.000119506
	0.365297	0.000158777	0.000120091
	0.365751	0.000205955	0.000120033
	0.366205	-6.19441e-05	0.000119199
	0.366659	-2.86041e-05	0.00011958
	0.367114	0.000207935	0.000119854
	0.367568	7.6607e-05	0.000119751
	0.368022	-9.1661e-05	0.00011932
	0.368476	0.000115459	0.000120565
	0.36893	-0.000104785	0.000119968
	0.369385	5.7347e-06	0.000119436
	0.369839	9.5776e-05	0.000120256
	0.370293	0.00015848	0.000120355
	0.370747	0.000197884	0.000121001
	0.371202	-1.42571e-05	0.000120596
	0.371656	9.39543e-05	0.000119678
	0.37211	-0.000154034	0.000120598
	0.372564	0.000111552	0.000120288
	0.373018	6.1005e-05	0.000121143
	0.373472	-9.70835e-05	0.000119859
	0.373927	-2.34778e-05	0.000120495
	0.374381	-0.000127202	0.000120955
	0.374835	0.000135662	0.000120662
	0.375289	8.98301e-05	0.000120955
	0.375743	0.000107568	0.000120714
	0.376197	6.47409e-05	0.000121091
	0.376651	0.000258413	0.000122579
	0.377106	0.000143998	0.000120216
	0.37756	-7.08456e-05	0.000121735
	0.378014	-0.000165134	0.000120194
	0.378468	7.57264e-06	0.000121482
	0.378922	0.000184218	0.000121274
	0.379376	0.000197267	0.00012141
	0.37983	-2.85512e-05	0.000121599
	0.380284	-4.62136e-05	0.000121024
	0.380738	0.000124032	0.000121968
	0.381193	5.2988e-05	0.000121106
	0.381647	0.000144252	0.000121439
	0.382101	0.000139858	0.000122683
	0.382555	-0.000115635	0.000120956
	0.383009	3.78885e-05	0.000121363
	0.383463	7.45347e-05	0.000121687
	0.383917	-5.21504e-05	0.000121665
	0.384371	9.14792e-05	0.000123052
	0.384825	-0.000126389	0.000120195
	0.385279	2.46156e-05	0.000122538
	0.385733	2.53442e-05	0.00012226
	0.386187	5.46957e-05	0.000122391
	0.386641	4.56233e-05	0.000121536
	0.387095	-6.47355e-05	0.000121915
	0.387549	0.000139546	0.000122836
	0.388003	0.000169916	0.000122171
	0.388457	9.34434e-05	0.000122689
	0.388911	5.03454e-05	0.000121993
	0.389365	0.000229914	0.000123488
	0.389819	0.000143924	0.000123103
	0.390273	6.46419e-05	0.000121848
	0.390727	0.00011546	0.000122595
	0.391181	4.20192e-05	0.000121984
	0.391635	5.34921e-05	0.000123447
	0.392089	-3.7552e-05	0.000122463
	0.392543	-9.35031e-05	0.000122067
	0.392997	-0.000196111	0.000122763
	0.393451	0.000329741	0.000123047
	0.393905	0.000159973	0.000123706
	0.394359	-7.35542e-07	0.000122517
	0.394813	3.90382e-06	0.000122329
	0.395267	-0.000110364	0.000123318
	0.395721	0.000154062	0.000122508
	0.396175	-0.000130239	0.000122651
	0.396629	-4.12763e-05	0.000122652
	0.397083	0.000175369	0.000123077
	0.397537	-1.55698e-05	0.000123815
	0.39799	-1.52671e-05	0.000122294
	0.398444	6.24286e-06	0.000123527
	0.398898	-8.98263e-05	0.000122207
	0.399352	5.782e-05	0.000123575
	0.399806	3.71173e-05	0.000123371
	0.40026	-0.000167303	0.000121958
	0.400714	7.38174e-05	0.000123823
	0.401168	-1.95145e-05	0.00012197
	0.401622	-1.48714e-05	0.000123037
	0.402075	-7.77467e-05	0.000121837
	0.402529	5.98575e-05	0.000122597
	0.402983	-0.000111197	0.000123332
	0.403437	4.25141e-05	0.000122136
	0.403891	9.40484e-05	0.000122926
	0.404345	6.62765e-05	0.000122185
	0.404798	0.000133356	0.00012295
	0.405252	-0.000158903	0.000122519
	0.405706	0.000107565	0.000122126
	0.40616	2.50481e-05	0.000122971
	0.406614	8.50288e-05	0.000122571
	0.407068	0.000216986	0.000122812
	0.407521	0.000201443	0.000123045
	0.407975	0.000102414	0.000122771
	0.408429	0.000140034	0.000123675
	0.408883	0.000184938	0.000122825
	0.409336	9.40832e-05	0.000123302
	0.40979	-5.35472e-05	0.000121989
	0.410244	-0.000119089	0.000122697
	0.410698	-1.65386e-05	0.00012297
	0.411152	0.000183942	0.000123359
	0.411605	2.06324e-05	0.000123065
	0.412059	0.000341107	0.000123278
	0.412513	0.000158326	0.00012381
	0.412967	-7.78944e-05	0.00012239
	0.41342	0.000162011	0.000123424
	0.413874	3.25203e-05	0.000123665
	0.414328	-0.000118166	0.00012236
	0.414781	-2.27968e-05	0.000124144
	0.415235	-2.55346e-05	0.000122718
	0.415689	0.000121469	0.000122992
	0.416143	-0.000159971	0.000123315
	0.416596	-0.000137106	0.000122639
	0.41705	-1.01797e-05	0.000124069
	0.417504	0.000145388	0.000122965
	0.417957	0.000130428	0.000123846
	0.418411	0.000164773	0.00012378
	0.418865	-3.70643e-05	0.000123449
	0.419318	0.000254936	0.000124714
	0.419772	-0.000206483	0.000122127
	0.420226	-0.000151422	0.000123783
	0.420679	0.000122857	0.000123718
	0.421133	-0.000234128	0.000122983
	0.421587	0.00020354	0.000124659
	0.42204	0.000206968	0.00012346
	0.422494	9.66548e-05	0.000125235
	0.422947	4.19802e-05	0.000123048
	0.423401	-7.71727e-05	0.000123968
	0.423855	4.28997e-05	0.000123548
	0.424308	0.000236243	0.000124316
	0.424762	6.25735e-05	0.000124782
	0.425216	0.000130179	0.00012371
	0.425669	0.000145849	0.000124842
	0.426123	0.000135971	0.000124735
	0.426576	4.59459e-05	0.000124038
	0.42703	0.00026249	0.000125246
	0.427483	0.00011847	0.000123851
	0.427937	0.000278066	0.00012539
	0.428391	-0.00014363	0.000123578
	0.428844	3.25302e-05	0.00012434
	0.429298	0.000231877	0.000125104
	0.429751	-1.61839e-05	0.000124074
	0.430205	3.74685e-05	0.000124942
	0.430658	0.000256519	0.000124453
	0.431112	-4.33688e-05	0.000124687
	0.431565	3.59987e-05	0.00012453
	0.432019	0.000190633	0.000124799
	0.432472	0.000254299	0.000125867
	0.432926	6.79418e-05	0.000124016
	0.433379	3.59116e-06	0.000124924
	0.433833	-1.50409e-05	0.000124292
	0.434286	0.000181658	0.000125248
	0.43474	0.00024915	0.000125821
	0.435193	0.000185834	0.000123946
	0.435647	9.68707e-05	0.000125501
	0.4361	0.00035357	0.000125703
	0.436554	0.000190638	0.000125595
	0.437007	0.000218645	0.000125186
	0.437461	0.000117429	0.000125443
	0.437914	0.000199513	0.000125983
	0.438368	0.000341492	0.000125253
	0.438821	6.34418e-05	0.000125156
	0.439274	0.000106565	0.000125392
	0.439728	-0.000273962	0.000124371
	0.440181	1.12709e-05	0.000126457
	0.440635	0.000206058	0.000124105
	0.441088	0.000119043	0.000126451
	0.441541	0.000111344	0.000124975
	0.441995	7.54886e-05	0.000125843
	0.442448	-1.39579e-05	0.000125395
	0.442902	-0.000111038	0.000124392
	0.443355	6.22301e-05	0.000125864
	0.443808	0.000207115	0.000125314
	0.444262	5.47512e-05	0.000125865
	0.444715	0.000200624	0.000125939
	0.445169	0.000170338	0.00012528
	0.445622	-1.22906e-05	0.000126429
	0.446075	-1.24552e-05	0.000124718
	0.446528	0.000185211	0.000126103
	0.446982	4.79907e-05	0.000125764
	0.447435	0.000455303	0.000126473
	0.447889	-0.00010887	0.000126805
	0.448342	-7.27364e-05	0.000124159
	0.448795	0.00019154	0.000126297
	0.449248	0.000208791	0.000126386
	0.449702	-0.000103586	0.000125952
	0.450155	2.76862e-05	0.000125914
	0.450608	4.3626e-05	0.000125835
	0.451062	5.06315e-05	0.000130173
	0.451515	-2.30087e-05	0.000131765
	0.451968	0.000200443	0.000135371
	0.452421	-4.19444e-05	0.000135848
	0.452875	0.000305055	0.000139468
	0.453328	-3.58427e-05	0.00014104
	0.453781	0.0001067	0.000141004
	0.454234	7.366e-05	0.000143758
	0.454688	0.000224728	0.000143389
	0.455141	-0.000308289	0.00014578
	0.455594	0.000243136	0.000148042
	0.456047	0.000219368	0.000148372
	0.456501	-8.30906e-05	0.000149816
	0.456954	5.48751e-05	0.000151076
	0.457407	5.41914e-05	0.000152975
	0.45786	5.32898e-05	0.000151841
	0.458313	-1.95953e-05	0.000155588
	0.458767	0.000191668	0.000156625
	0.45922	-7.18968e-06	0.000156868
	0.459673	0.000179078	0.000158802
	0.460126	2.24063e-05	0.00015878
	0.460579	0.000124917	0.0001618
	0.461032	0.000289412	0.000163452
	0.461486	1.82164e-05	0.000162773
	0.461939	4.76815e-05	0.000165008
	0.462392	0.00023629	0.000166649
	0.462845	-0.0002043	0.000167275
	0.463298	-9.8605e-05	0.000168288
	0.463751	1.87473e-05	0.000168379
	0.464204	0.000261273	0.00017276
	0.464658	0.000181972	0.000171594
	0.465111	-4.64067e-05	0.000174079
	0.465564	-5.63794e-05	0.000173333
	0.466017	2.84062e-05	0.000173851
	0.46647	0.00032918	0.000178647
	0.466923	7.37869e-05	0.000178178
	0.467376	-0.000141518	0.000178559
	0.467829	0.000267019	0.000181655
	0.468282	9.40568e-05	0.000180862
	0.468735	9.65221e-06	0.000183562
	0.469188	9.24425e-05	0.000180359
	0.469641	1.34532e-05	0.000185145
	0.470094	0.000527366	0.000185092
	0.470547	0.000241312	0.00018716
	0.471	-0.000110915	0.000185022
	0.471454	0.000718454	0.000187152
	0.471907	0.000103712	0.000188453
	0.472359	0.000165696	0.000186701
	0.472813	-0.000130223	0.00018952
	0.473266	-0.000107832	0.000187957
	0.473718	0.000423701	0.00019153
	0.474172	1.87201e-05	0.000190043
	0.474625	-1.34616e-06	0.000190713
	0.475077	0.000438216	0.00019358
	0.47553	0.000297534	0.000191988
	0.475983	-0.000176393	0.000193278
	0.476436	8.38971e-05	0.000192819
	0.476889	7.83497e-05	0.000191276
	0.477342	0.000130647	0.000195371
	0.477795	0.000190503	0.000191816
	0.478248	8.54905e-05	0.000196269
	0.478701	1.85661e-05	0.000192787
	0.479154	9.20754e-05	0.000194004
	0.479607	-0.000285684	0.000194603
	0.48006	0.000111391	0.000193725
	0.480513	0.000162436	0.000198339
	0.480966	0.000295816	0.000193754
	0.481419	-0.000147275	0.000197169
	0.481871	-0.00026096	0.000194706
	0.482324	0.000104968	0.000199834
	0.482777	0.000326229	0.000200128
	0.48323	0.000325566	0.000197978
	0.483683	0.000164151	0.000201906
	0.484136	0.000269973	0.000200577
	0.484589	0.000303348	0.000202049
	0.485041	0.000267312	0.000204961
	0.485494	9.90357e-05	0.00020075
	0.485947	-0.000208767	0.000205119
	0.4864	0.000120655	0.000202087
	0.486853	0.000266672	0.000205096
	0.487306	0.000121008	0.000207828
	0.487758	0.000400363	0.000207893
	0.488211	0.00010598	0.000210066
	0.488664	0.000191479	0.000207093
	0.489117	-4.99588e-05	0.000209013
	0.489569	5.13276e-05	0.000209934
	0.490022	7.26479e-05	0.000210184
	0.490475	3.60788e-05	0.000211161
	0.490928	-5.47308e-05	0.00020949
	0.491381	-0.000196038	0.000213161
	0.491833	0.000364318	0.000216018
	0.492286	0.00012579	0.000213699
	0.492739	-0.000155979	0.000216145
	0.493192	-0.000538271	0.000211686
	0.493644	0.000232328	0.00021896
	0.494097	-0.000571705	0.000214198
	0.49455	0.000228175	0.000217649
	0.495003	0.000266444	0.00022375
	0.495455	0.000166815	0.000219655
	0.495908	0.000200584	0.000221621
	0.496361	0.000138876	0.000221619
	0.496813	7.43599e-05	0.000221012
	0.497266	0.000175869	0.000227729
	0.497719	0.000178094	0.000225093
	0.498171	2.22177e-05	0.000221914
	0.498624	-0.000243278	0.000225672
	0.499077	0.000144582	0.000227258
	0.499529	-0.000118079	0.000230796
	0.499982	0.000343861	0.000226746
	0.500435	-0.000314949	0.000228182
	0.500887	0.000339806	0.000234595
	0.50134	-0.000315593	0.000229867
	0.501792	-1.52334e-05	0.000230786
	0.502245	-9.25968e-05	0.000233657
	0.502698	0.000454718	0.000235701
	0.50315	0.000251125	0.000238408
	0.503603	0.000153918	0.000235683
	0.504055	-0.000218253	0.000236645
	0.504508	0.000216375	0.000240601
	0.504961	-7.60994e-05	0.000236079
	0.505413	0.000646305	0.000245489
	0.505866	-1.16406e-05	0.0002404
	0.506318	0.000200842	0.000243247
	0.506771	0.000403451	0.000245614
	0.507223	-0.000161754	0.000242396
	0.507676	-8.28987e-05	0.000247802
	0.508128	0.000228699	0.000247814
	0.508581	0.000359776	0.000247309
	0.509033	-0.000427306	0.000247553
	0.509486	0.000119505	0.000247977
	0.509938	-0.00043898	0.000250102
	0.510391	0.000213529	0.00025215
	0.510843	5.45694e-05	0.000252021
	0.511296	0.000316155	0.000257505
	0.511748	0.000205911	0.000253661
	0.512201	0.000263993	0.000260427
	0.512653	0.000160926	0.000255859
	0.513106	0.000114047	0.000259709
	0.513558	0.000169287	0.00026314
	0.514011	1.69829e-05	0.000260233
	0.514463	3.87002e-05	0.000266019
	0.514915	0.00014532	0.000261701
	0.515368	0.000152942	0.00026503
	0.51582	0.000315754	0.000271592
	0.516273	-0.000193377	0.000266189
	0.516725	-0.000164384	0.000271963
	0.517178	0.000327308	0.000269415
	0.51763	2.39669e-05	0.000271207
	0.518082	-0.000124963	0.000273285
	0.518535	-7.59837e-05	0.000272928
	0.518987	0.000195892	0.000280101
	0.51944	0.000641755	0.000278781
	0.519892	-0.000106416	0.000278305
	0.520344	0.00012444	0.000282939
	0.520797	0.000279122	0.000280081
	0.521249	-2.47707e-05	0.000286783
	0.521701	-0.000394162	0.000283085
	0.522154	-4.15902e-05	0.000285075
	0.522606	9.77968e-05	0.000290307
	0.523058	-0.000128779	0.000286828
	0.52351	0.000278612	0.000295214
	0.523963	-0.000372811	0.000289878
	0.524415	0.000186362	0.000295045
	0.524867	-9.26775e-06	0.000298878
	0.52532	-0.000284959	0.000295795
	0.525772	-9.60475e-05	0.000300967
	0.526224	0.000231092	0.000300998
	0.526676	4.92263e-05	0.00030469
	0.527129	-0.000215722	0.000304557
	0.527581	9.43283e-05	0.000305054
	0.528033	-9.14098e-05	0.000313659
	0.528486	0.000350511	0.000311114
	0.528938	-0.00028274	0.000309847
	0.52939	0.000471504	0.000321018
	0.529842	-0.000138262	0.000313219
	0.530294	7.33802e-05	0.000321593
	0.530747	-0.0004962	0.000318613
	0.531199	0.000112719	0.000323049
	0.531651	0.000730402	0.000333085
	0.532103	-4.87076e-06	0.000323488
	0.532555	0.000387963	0.000335532
	0.533007	0.000690079	0.000337948
	0.53346	0.000596751	0.0003372
	0.533912	0.000212736	0.000340992
	0.534364	-0.0005364	0.000333187
	0.534816	-0.000228186	0.000344517
	0.535268	-0.00027783	0.000345458
	0.53572	0.000497859	0.000349669
	0.536173	0.000681496	0.000356737
	0.536625	0.000271512	0.000353195
	0.537077	-6.04485e-06	0.000355188
	0.537529	0.000343553	0.000360187
	0.537981	0.000197349	0.000362337
	0.538433	0.000159097	0.00036312
	0.538885	3.22769e-05	0.000367742
	0.539337	0.00101961	0.000378854
	0.539789	-9.97405e-05	0.000370582
	0.540241	0.000748668	0.000382226
	0.540693	0.000576052	0.000383026
	0.541145	6.84479e-05	0.000382135
	0.541597	-0.000245847	0.000385187
	0.542049	0.000373988	0.000389918
	0.542501	-0.000226361	0.000393509
	0.542954	0.00110398	0.000406592
	0.543406	0.000804457	0.00040783
	0.543858	0.000187594	0.000411625
	0.54431	0.000347794	0.000410517
	0.544762	0.00057246	0.000419773
	0.545214	0.000492446	0.000424248
	0.545666	-0.000148198	0.000421777
	0.546118	0.000670903	0.000435605
	0.54657	-3.15313e-06	0.000429563
	0.547022	-0.00060274	0.000438749
	0.547473	-3.16692e-05	0.000443144
	0.547925	0.000579397	0.000453598
	0.548377	-2.02984e-05	0.000453862
	0.548829	0.000743023	0.000464818
	0.549281	-0.000441352	0.000465203
	0.549733	6.68363e-05	0.000472816
	0.550185	0.000228742	0.000479105
	0.550637	-1.97674e-05	0.000483175
	0.551089	0.000607152	0.000495686
	0.551541	-0.000447354	0.000498637
	0.551993	0.000443657	0.000512315
	0.552445	0.000506011	0.000515406
	0.552896	0.0008545	0.000523312
	0.553348	-0.00075831	0.000518807
	0.5538	-0.000279074	0.000542937
	0.554252	-0.000292203	0.000545088
	0.554704	0.000618687	0.000563853
	0.555156	0.000240851	0.00056927
	0.555607	0.000382678	0.000574572
	0.556059	-0.000546976	0.000592004
	0.556511	0.000903127	0.000606086
	0.556963	-2.58092e-05	0.000624056
	0.557415	-0.000961146	0.000618243
	0.557867	-6.43309e-05	0.000637539
	0.558318	-4.80533e-05	0.000666175
	0.55877	-0.000262481	0.00067277
	0.559222	0.00176123	0.000719523
	0.559674	-0.00027891	0.000717425
	0.560125	-0.000184436	0.000738229
	0.560577	0.000167466	0.000765196
	0.561029	-0.000582736	0.000773104
	0.561481	-0.000998657	0.000817387
	0.561932	0.000650705	0.000885652
	0.562384	-0.000300596	0.000864249
	0.562836	0.000282162	0.000952431
	0.563288	-0.00164048	0.000934188
	0.563739	-0.00111696	0.00102802
	0.564191	0.000773438	0.0011384
	0.564643	0.000324738	0.00116473
	0.565094	-0.000363167	0.00130811
	0.565546	-0.00105266	0.00141009
	0.565998	0.000930685	0.00166026
	0.566449	-0.000467554	0.00192112
	0.566901	0.000137593	0.0030344
	0.567353	-0.0016943	0.00409287
range-from:	17
range-to:	1242

## Sheet: Fig. 5b
2	0.000437587
4	-0.000505066
6	-0.00146
8	-0.00244
10	-0.00252
12	-0.00281
14	-0.00324
16	-0.00327
18	-0.00169
20	-0.000742289
22	-0.00104
24	-0.000356595
26	0.000178752
28	0.000561099
30	0.000131446
32	-0.00123
34	-0.000553859
36	0.000196488
38	0.000150835
40	0.000315182
42	0.000384529
44	0.00169
46	0.00255
48	0.00266
50	0.00196
52	0.00289
54	0.00212
56	0.000242959
58	0.000144306
60	0.000889653
62	0
64	-8.66529e-05
66	0.00108
68	0.00279
70	0.00328
72	0.00451
74	0.00424
76	0.00248
78	0.00196
80	0.000978124
82	-0.0014
84	-0.00251
86	-0.0025
88	-0.000909488
90	0.000219859
92	0.000160207
94	-0.000297446
96	0.000566901
98	-0.000197752
100	-0.000464405
102	0.000279942
104	0.000218289
106	-0.000517364
108	-8.00166e-05
110	0.00069133
112	0.000482678
114	0.000447025
116	-0.000120628
118	0.000210719
120	0.000479066
122	0.000934413
124	0.00056876
126	0.000144107
128	0.000981454
130	0.00191
132	0.00178
134	0.00115
136	0.00167
138	0.00235
140	0.00132
142	-0.000348116
144	-0.000218769
146	-0.000102422
148	-0.000949075
150	-0.00201
152	-0.00154
154	-0.000534033
156	-0.000563686
158	-0.000510339
160	0.000448008
162	0.00206
164	0.0033
166	0.00317
168	0.00237
170	0.00239
172	0.00127
174	0.000239438
176	-0.000880215
178	-0.000545868
180	-0.000661521
182	-0.000518174
184	-0.000693827
186	-0.00102
188	-0.00138
190	-0.00147
192	-0.00166
194	-0.0024
196	-0.00139
198	-0.000922397
200	-0.00095905
202	-0.00103
204	-0.000304356
206	0.000392991
208	-0.000278662
210	-0.000722314
212	-0.00134
214	-0.0012
216	-0.00167
218	-0.00209
220	-0.00194
222	-0.00259
224	-0.00323
226	-0.00222
228	-0.000584126
230	0.000569361
232	0.00139
234	0.00213
236	0.00125
238	0.00092131
240	0.000489797
242	0.00144
244	0.000785771
246	-9.17418e-05
248	-0.00345
250	-0.00835
252	-0.01395
254	-0.01837
256	-0.02184
258	-0.02444
260	-0.02675
262	-0.0289
264	-0.03089
266	-0.03065
268	-0.02885
270	-0.02661
272	-0.02391
274	-0.02183
276	-0.01988
278	-0.01777
280	-0.01578
282	-0.01451
284	-0.01359
286	-0.01313
288	-0.01141
290	-0.01031
292	-0.00985
294	-0.0097
296	-0.00833
298	-0.00799
300	-0.00706
302	-0.00638
304	-0.0062
306	-0.00551
308	-0.00484
310	-0.00523
312	-0.00462
314	-0.00433
316	-0.00322
318	-0.00356
320	-0.0042
322	-0.00403
324	-0.00393
326	-0.00272
328	-0.00253
330	-0.00176
332	-0.000938922
334	-0.000337165
336	-0.000466408
338	-0.00135
340	-0.00202
342	-0.00195
344	-0.00278
346	-0.00374
348	-0.0035
350	-0.00355
352	-0.00284
354	-0.00192
356	-0.000273822
358	-0.00011615
360	-0.000876477
362	-0.00195
364	-0.0024
366	-0.00237
368	-0.00162
370	-0.000585115
372	-0.00165
374	-0.00112
376	-0.00104
378	-0.00159
380	-0.00137
382	-0.00114
384	-0.0011
386	-0.00139
388	-0.00179
390	-0.00129
392	-0.000824577
394	0.000348999
396	-0.000252425
398	-0.00189
400	-0.0019
402	-0.000363696
404	4.98805e-05
406	-0.000746543
408	-0.000572967
410	0.000306609
412	0.00151
414	0.00203
416	0.000847338
418	0.000896914
420	0.000608491
422	-0.000824933
424	-0.000755357
426	-0.00329
428	-0.00882
430	-0.01601
432	-0.02141
434	-0.02465
436	-0.02807
438	-0.02972
440	-0.03268
442	-0.03264
444	-0.03288
446	-0.03227
448	-0.02894
450	-0.0247
452	-0.02262
454	-0.02121
456	-0.02012
458	-0.01904
460	-0.01708
462	-0.01498
464	-0.01306
466	-0.01217
468	-0.01078
470	-0.00991
472	-0.0094
474	-0.00874
476	-0.00822
478	-0.00833
480	-0.00886
482	-0.00813
484	-0.00855
486	-0.00836
488	-0.00745
490	-0.00689
492	-0.00713
494	-0.00686
496	-0.00644
498	-0.00716
500	-0.00667
502	-0.0066
504	-0.00651
506	-0.00701
508	-0.00614
510	-0.00609
512	-0.0052
514	-0.00464
516	-0.00465
518	-0.00428
520	-0.00296
522	-0.00321
524	-0.00232
526	-0.00134
528	-0.000588354
530	-0.000343361
532	-0.000617368
534	-0.000997375
536	-0.000131382
538	-0.000158389
540	0.000459604
542	-0.0011
544	-0.00559
546	-0.00916
548	-0.01216
550	-0.01479
552	-0.01622
554	-0.01593
556	-0.01462
558	-0.01417
560	-0.01353
562	-0.01237
564	-0.0101
566	-0.00921
568	-0.00854
570	-0.00808
572	-0.0069
574	-0.00628
576	-0.00489
578	-0.00466
580	-0.00381
582	-0.00295
584	-0.00219
586	-0.00225
588	-0.00146
590	-0.00252
592	-0.00274
594	-0.00219
596	-0.00207
598	-0.00137
600	-0.00138
602	-0.0025
604	-0.00199
606	-0.0031
608	-0.00721
610	-0.01072
612	-0.01423
614	-0.01793
616	-0.02114
618	-0.02247
620	-0.02433
622	-0.02609
624	-0.02805
626	-0.0263
628	-0.02267
630	-0.02041
632	-0.01838
634	-0.01696
636	-0.0145
638	-0.01196
640	-0.01045
642	-0.00947
644	-0.00758
646	-0.00533
648	-0.00478
650	-0.00486
652	-0.00623
654	-0.00738
656	-0.00712
658	-0.00684
660	-0.00701
662	-0.00618
664	-0.00599
666	-0.00373
668	-0.00203
670	-0.00253
672	-0.00212
674	-0.000641045
676	0.00089619
678	0.000603426
680	-0.000362338
682	-0.000267103
684	-0.000237867
686	0.000839369
688	0.000394605
690	-3.16252e-05
692	-0.000645852
694	6.92209e-06
696	0.000572696
698	-0.000552531
700	-0.000873757
702	-0.000485983
704	0.00050079
706	-0.000360436
708	-0.00156
710	-0.00189
712	-0.00138
714	-0.00121
716	-0.00168
718	-0.00105
720	-0.00084202
722	-0.000799247
724	-0.000952473
726	-0.00102
728	-0.000653926
730	-0.00109
732	-0.000723653
734	-0.000951334
736	-0.00132
738	-0.00183
740	-0.0023
742	-0.00399
744	-0.00497
746	-0.00494
748	-0.0047
750	-0.00352
752	-0.00279
754	-0.0021
756	-0.0013
758	9.24965e-05
760	0.000546816
762	0.000604135
764	0.000957454
766	0.000308773
768	0.000360093
770	0.000860412
772	0.000954731
774	0.00068605
776	-0.000115466
778	0.000646771
780	0.00138
782	0.00133
784	0.00093448
786	-0.000329284
788	-0.00361
790	-0.008
792	-0.01175
794	-0.01361
796	-0.01564
798	-0.01808
800	-0.01987
802	-0.0222
804	-0.02507
806	-0.02532
808	-0.02141
810	-0.02019
812	-0.0206
814	-0.01823
816	-0.01658
818	-0.01495
820	-0.01387
822	-0.01278
824	-0.01167
826	-0.0103
828	-0.00931
830	-0.00906
832	-0.00904
834	-0.00778
836	-0.00664
838	-0.00556
840	-0.00511
842	-0.00531
844	-0.00522
846	-0.0052
848	-0.00485
850	-0.00445
852	-0.00464
854	-0.00459
856	-0.00489
858	-0.00383
860	-0.004
862	-0.0037
864	-0.00364
866	-0.00434
868	-0.0049
870	-0.00566
872	-0.00588
874	-0.00507
876	-0.00455
878	-0.00387
880	-0.00287
882	-0.00221
884	-0.00211
886	-0.00208
888	-0.00157
890	-0.00122
892	-0.000875754
894	-0.000940264
896	-0.000297774
898	-0.000341285
900	-0.00193
902	-0.00167
904	-0.00245
906	-0.00232
908	-0.00171
910	-0.00202
912	-0.00386
914	-0.00445
916	-0.00451
918	-0.00323
920	-0.00264
922	-0.00212
924	-0.00251
926	-0.00229
928	-0.00153
930	-0.00111
932	-0.0014
934	-0.00138
936	-0.00114
938	-0.00138
940	-0.00196
942	-0.00321
944	-0.00224
946	-0.00183
948	-0.00249
950	-0.000871862
952	0.000307059
954	-0.00044302
956	0.000470901
958	0.000814823
960	0.000124744
962	-0.000375335
964	-0.000614414
966	-0.00312
968	-0.00748
970	-0.0129
972	-0.01601
974	-0.01906
976	-0.02118
978	-0.02161
980	-0.02302
982	-0.02472
984	-0.02542
986	-0.02461
988	-0.02246
990	-0.01976
992	-0.01723
994	-0.01513
996	-0.01413
998	-0.01288
1000	-0.0121
1002	-0.01229
1004	-0.01072
1006	-0.00879
1008	-0.00825
1010	-0.00754
1012	-0.00587
1014	-0.00527
1016	-0.0047
1018	-0.00291
1020	-0.00192
1022	-0.00227
1024	-0.00243
1026	-0.00216
1028	-0.00212
1030	-0.00244
1032	-0.00293
1034	-0.00364
1036	-0.00326
1038	-0.00266
1040	-0.00218
1042	-0.0016
1044	-0.000810428
1046	-0.000167066
1048	0.000164295
1050	-0.000739344
1052	-0.0012
1054	-0.000891622
1056	-0.000989261
1058	-0.0005499
1060	-6.05388e-05
1062	-0.000204178
1064	-0.000696817
1066	0.000525545
1068	0.000436906
1070	0.000772267
1072	0.000182628
1074	-1.20111e-05
1076	-0.000379046
1078	-0.00049123
1080	-0.000729413
1082	-0.00109
1084	-0.00058678
1086	0.000907037
1088	0.00185
1090	0.00181
1092	0.00141
1094	0.000409304
1096	0.00039012
1098	0.000286937
1100	0.000368754
1102	-0.00014843
1104	3.4387e-05
1106	-0.000605796
1108	-0.00106
1110	-0.00146
1112	-0.000335346
1114	0.00012947
1116	-0.000706713
1118	-0.00227
1120	-0.00243
1122	-0.00206
1124	-0.00197
1126	-0.00204
1128	-0.00233
1130	-0.00187
1132	-0.000438426
1134	-0.000749111
1136	-0.000744796
1138	-0.000898482
1140	-0.00169
1142	-0.00215
1144	-0.00162
1146	-0.00354
1148	-0.00768
1150	-0.01044
1152	-0.01286
1154	-0.01503
1156	-0.01733
1158	-0.01846
1160	-0.01989
1162	-0.02148
1164	-0.02223
1166	-0.0225
1168	-0.02017
1170	-0.01769
1172	-0.01516
1174	-0.01352
1176	-0.0115
1178	-0.01098
1180	-0.01113
1182	-0.01015
1184	-0.00801
1186	-0.00697
1188	-0.00711
1190	-0.00573
1192	-0.00438
1194	-0.00385
1196	-0.00392
1198	-0.00383
1200	-0.00384
1202	-0.00316
1204	-0.00289
1206	-0.00221
1208	-0.00248
1210	-0.00268
1212	-0.00177
1214	-0.00174
1216	-0.00281
1218	-0.00302
1220	-0.00222
1222	-0.00103
1224	-0.000502972
1226	8.89112e-05
1228	0.000347795
1230	0.000576678
1232	-0.000297438
1234	-0.000114554
1236	0.000945329
1238	0.00153
1240	0.00163
1242	0.00071698
1244	0.000520864
1246	-0.000725253
1248	-0.00106
1250	-0.000844445
1252	-0.00113
1254	-0.00253
1256	-0.00143
1258	0.000648817
1260	0.000791882
1262	6.79477e-05
1264	-0.00111
1266	-0.00237
1268	-0.0027
1270	-0.00234
1272	-0.00146
1274	0.000627341
1276	0.00153
1278	0.00348
1280	0.00426
1282	0.00501
1284	0.00519
1286	0.00486
1288	0.00508
1290	0.00506
1292	0.00435
1294	0.00324
1296	0.003
1298	0.00288
1300	0.00293
1302	0.00326
1304	0.00244
1306	0.00178
1308	0.00155
1310	0.00155
1312	0.000888927
1314	0.000538608
1316	0.000947289
1318	-4.03055e-06
1320	0.00048265
1322	-8.96688e-05
1324	-8.99879e-05
1326	-0.000461307
1328	-0.00197
1330	-0.0049
1332	-0.0076
1334	-0.0101
1336	-0.01172
1338	-0.01306
1340	-0.01507
1342	-0.01526
1344	-0.01585
1346	-0.01591
1348	-0.01424
1350	-0.01205
1352	-0.01028
1354	-0.00873
1356	-0.00856
1358	-0.00803
1360	-0.00713
1362	-0.00535
1364	-0.00446
1366	-0.00399
1368	-0.00348
1370	-0.00278
1372	-0.00171
1374	-0.00116
1376	-0.00153
1378	-0.00201
1380	-0.00266
1382	-0.00215
1384	-0.000798217
1386	-0.000625475
1388	-0.00139
1390	-0.00109
1392	-0.00108
1394	-0.00211
1396	-0.00215
1398	-0.00203
1400	-0.002
1402	-0.00135
1404	-0.00171
1406	-0.00148
1408	-0.00143
1410	0.000158427
1412	0.00115
1414	0.000931911
1416	0.000941652
1418	0.00117
1420	0.000829513
1422	0.000312788
1424	5.50622e-05
1426	0.000372337
1428	-0.000423389
1430	-0.000517114
1432	-0.000678839
1434	-0.000691565
1436	-0.00023529
1438	-0.000455016
1440	0.000431259
1442	0.000633534
1444	0.000862808
1446	0.00141
1448	0.000594357
1450	0.00116
1452	0.000295907
1454	1.51813e-05
1456	-0.000805544
1458	-0.00148
1460	-0.00177
1462	-0.00109
1464	-6.08346e-05
1466	-0.00077203
1468	-0.000482224
1470	-0.00157
1472	-0.00133
1474	-0.00123
1476	-0.00103
1478	-0.00187
1480	-0.00244
1482	-0.000994589
1484	-0.000492784
1486	4.40212e-05
1488	0.000528826
1490	0.00108
1492	0.00138
1494	0.00158
1496	0.00101
1498	-0.000104148
1500	-0.000732343
1502	-0.000763538
1504	-0.000562733
1506	-0.00254
1508	-0.0059
1510	-0.00899
1512	-0.01168
1514	-0.01405
1516	-0.01491
1518	-0.01502
1520	-0.01679
1522	-0.01802
1524	-0.02015
1526	-0.02103
1528	-0.01772
1530	-0.01425
1532	-0.01221
1534	-0.01004
1536	-0.00865
1538	-0.00672
1540	-0.00698
1542	-0.00652
1544	-0.00603
1546	-0.00511
1548	-0.0037
1550	-0.00369
1552	-0.00247
1554	-0.0022
1556	-0.00125
1558	-0.00127
1560	-0.00124
1562	-0.00257
1564	-0.00253
1566	-0.00229
1568	-0.00222
1570	-0.0019
1572	-0.000948408
1574	0.000539036
1576	0.00019848
1578	0.000127924
1580	0.000277368
1582	-3.51882e-05
1584	-0.000956744
1586	-0.0007413
1588	0.000301144
1590	0.000800588
1592	0.000107627
1594	0.000696769
1596	0.00104
1598	0.000735052
1600	0.000686194
1602	0.000627335
1604	-0.000218523
1606	-0.00191
1608	-0.00348
1610	-0.00312
1612	-0.00426
1614	-0.00271
1616	-0.00213
1618	-0.00304
1620	-0.00257
1622	-0.00153
1624	-0.00149
1626	-0.00132
1628	-6.88236e-05
1630	0.000166318
1632	0.00020646
1634	0.000136485
1636	0.000139204
1638	-8.40771e-05
1640	0.000371642
1642	0.00149
1644	0.00119
1646	0.00118
1648	0.00176
1650	0.0015
1652	-3.80447e-05
1654	-0.000541326
1656	-0.000754607
1658	-0.00184
1660	-0.00132
1662	-0.00229
1664	-0.0026
1666	-0.00312
1668	-0.00337
1670	-0.00309
1672	-0.00294
1674	-0.00336
1676	-0.0026
1678	-0.00133
1680	-0.00103
1682	-0.00147
1684	-0.0017
1686	-0.00187
1688	-0.00536
1690	-0.00835
1692	-0.01083
1694	-0.01336
1696	-0.01504
1698	-0.01563
1700	-0.01672
1702	-0.01768
1704	-0.01757
1706	-0.01606
1708	-0.01431
1710	-0.01166
1712	-0.00889
1714	-0.00666
1716	-0.00564
1718	-0.00699
1720	-0.00577
1722	-0.00599
1724	-0.0058
1726	-0.00519
1728	-0.00478
1730	-0.00536
1732	-0.00495
1734	-0.00368
1736	-0.0034
1738	-0.00296
1740	-0.00424
1742	-0.00395
1744	-0.00385
1746	-0.00331
1748	-0.00317
1750	-0.00244
1752	-0.00263
1754	-0.00349
1756	-0.00255
1758	-0.00159
1760	-0.0013
1762	-0.00179
1764	-0.00164
1766	-0.000940259
1768	-0.000169699
1770	-0.000326139
1772	0.000400422
1774	-0.000517018
1776	-0.000797458
1778	-0.000701898
1780	-0.0021
1782	-0.00275
1784	-0.00182
1786	-0.000988657
1788	-0.000913097
1790	-0.0022
1792	-0.00167
1794	-0.00126
1796	-0.0018
1798	-0.000550296
1800	0.000263265
1802	0.000399825
1804	-0.000132615
1806	-0.000480057
1808	-0.00068182
1810	-0.000241584
1812	0.000452653
1814	0.00145
1816	0.00111
1818	0.000638364
1820	0.000117601
1822	-0.000111162
1824	-0.000411925
1826	0.000145312
1828	0.000850549
1830	0.000315786
1832	-0.000739977
1834	7.226e-05
1836	7.6497e-05
1838	0.00179
1840	0.00153
1842	0.00125
1844	0.000306445
1846	0.000204682
1848	0.000393253
1850	-0.000149944
1852	-0.00031414
1854	-0.00125
1856	-0.00121
1858	-0.00078773
1860	-0.00144
1862	-0.0011
1864	-0.00187
1866	-0.00326
1868	-0.00577
1870	-0.00885
1872	-0.01052
1874	-0.01179
1876	-0.01365
1878	-0.01409
1880	-0.01432
1882	-0.01416
1884	-0.01513
1886	-0.0154
1888	-0.01375
1890	-0.01024
1892	-0.00718
1894	-0.00515
1896	-0.00576
1898	-0.00498
1900	-0.00379
1902	-0.00438
1904	-0.00407
1906	-0.00445
1908	-0.00487
1910	-0.00614
1912	-0.00665
1914	-0.00692
1916	-0.00584
1918	-0.00483
1920	-0.00441
1922	-0.00404
1924	-0.00363
1926	-0.00426
1928	-0.00442
1930	-0.00457
1932	-0.00491
1934	-0.00407
1936	-0.00368
1938	-0.00267
1940	-0.00196
1942	-0.00168
1944	-0.00241
1946	-0.00388
1948	-0.00342
1950	-0.00304
1952	-0.00323
1954	-0.00314
1956	-0.00286
1958	-0.00291
1960	-0.00372
1962	-0.00408
1964	-0.0039
1966	-0.00282
1968	-0.00191
1970	-0.00131
1972	-0.00245
1974	-0.00232
1976	0.00031666
1978	0.00129
1980	0.00174
1982	0.00163
1984	0.000787428
1986	0.000158431
1988	-0.000363567
1990	-0.000272565
1992	-0.000527563
1994	-0.000290561
1996	0.000143441
1998	-7.55565e-05
2000	0.00133
2002	0.00216
2004	0.00086245
2006	0.000202452
2008	0.000349454
2010	0.000254456
2012	0.000786459
2014	0.000472461
2016	0.000796463
2018	0.000770465
2020	-0.000715511
2022	-0.00221
2024	-0.00321
2026	-0.00331
2028	-0.00326
2030	-0.00367
2032	-0.00325
2034	-0.00304
2036	-0.00273
2038	-0.00187
2040	-0.00162
2042	-0.000518406
2044	-0.000793306
2046	-0.00184
2048	-0.00646
2050	-0.00995
2052	-0.01196
2054	-0.01313
2056	-0.01401
2058	-0.01407
2060	-0.01515
2062	-0.01603
2064	-0.01618
2066	-0.01498
2068	-0.01185
2070	-0.00815
2072	-0.00708
2074	-0.00597
2076	-0.0055
2078	-0.00581
2080	-0.00479
2082	-0.00427
2084	-0.00294
2086	-0.00266
2088	-0.00357
2090	-0.00504
2092	-0.00563
2094	-0.00486
2096	-0.00537
2098	-0.00499
2100	-0.00427
2102	-0.0048
2104	-0.00451
2106	-0.00452
2108	-0.0049
2110	-0.00499
2112	-0.00515
2114	-0.00467
2116	-0.00418
2118	-0.00398
2120	-0.00353
2122	-0.00361
2124	-0.00296
2126	-0.00259
2128	-0.0036
2130	-0.00381
2132	-0.00271
2134	-0.00294
2136	-0.0032
2138	-0.00228
2140	-0.0014
2142	-0.00182
2144	-0.00156
2146	-0.000923258
2148	-0.00121
2150	-0.0023
2152	-0.0023
2154	-0.0018
2156	-0.00221
2158	-0.00196
2160	-0.00111
2162	-0.000355264
2164	-0.00137
2166	-0.00191
2168	-0.00256
2170	-0.00281
2172	-0.00256
2174	-0.00367
2176	-0.0046
2178	-0.00395
2180	-0.00275
2182	-0.00341
2184	-0.00316
2186	-0.00332
2188	-0.00278
2190	-0.00187
2192	-0.00263
2194	-0.00242
2196	-0.00189
2198	-0.00224
2200	-0.00251
2202	-0.00172
2204	-0.00112
2206	-0.00114
2208	-0.000651951
2210	-0.000357357
2212	0.000112236
2214	-0.000934171
2216	-0.00152
2218	-0.00164
2220	-0.00148
2222	-0.0017
2224	-0.00229
2226	-0.00345
2228	-0.00659
2230	-0.0099
2232	-0.01172
2234	-0.0129
2236	-0.01368
2238	-0.01482
2240	-0.01498
2242	-0.01567
2244	-0.01574
2246	-0.01443
2248	-0.01184
2250	-0.00826
2252	-0.00645
2254	-0.00646
2256	-0.00652
2258	-0.00745
2260	-0.00735
2262	-0.00808
2264	-0.00782
2266	-0.00645
2268	-0.00545
2270	-0.00416
2272	-0.00332
2274	-0.00335
2276	-0.00277
2278	-0.00282
2280	-0.0031
2282	-0.00193
2284	-0.0029
2286	-0.00313
2288	-0.00363
2290	-0.00385
2292	-0.00361
2294	-0.0027
2296	-0.00342
2298	-0.00306
2300	-0.00208
2302	-0.00095689
2304	-0.000864968
2306	-0.00181
2308	-0.00208
2310	-0.00154
2312	-0.00236
2314	-0.0029
2316	-0.00382
2318	-0.0039
2320	-0.00263
2322	-0.00223
2324	-0.00362
2326	-0.00465
2328	-0.00384
2330	-0.00314
2332	-0.00204
2334	-0.00129
2336	-0.000116131
2338	0.000627807
2340	0.00111
2342	0.000969685
2344	2.66238e-05
2346	-0.0011
2348	-0.00113
2350	-0.00021356
2352	-0.00144
2354	-0.00163
2356	-0.00137
2358	-0.00139
2360	-0.00144
2362	3.9073e-05
2364	-0.000555669
2366	-0.000200155
2368	-0.000864642
2370	-0.00187
2372	-0.00252
2374	-0.00271
2376	-0.0024
2378	-0.00106
2380	-0.000652559
2382	-0.000186045
2384	-0.000454531
2386	0.000244983
2388	0.0013
2390	0.00080701
2392	-8.44761e-05
2394	0.000510038
2396	0.000572551
2398	-2.69347e-05
2400	-0.000312421
2402	-0.000549907
2404	-0.000584393
2406	-0.00097139
2408	-0.00272
2410	-0.00571
2412	-0.009
2414	-0.01007
2416	-0.01143
2418	-0.01142
2420	-0.01143
2422	-0.01122
2424	-0.01158
2426	-0.01147
2428	-0.01003
2430	-0.00742
2432	-0.00574
2434	-0.00504
2436	-0.00545
2438	-0.00521
2440	-0.00531
2442	-0.00447
2444	-0.00431
2446	-0.00345
2448	-0.0034
2450	-0.00263
2452	-0.00231
2454	-0.00332
2456	-0.003
2458	-0.00295
2460	-0.00318
2462	-0.00403
2464	-0.00394
2466	-0.00473
2468	-0.00445
2470	-0.00299
2472	-0.00144
2474	-0.0019
2476	-0.00288
2478	-0.00159
2480	-0.00115
2482	-0.002
2484	-0.00328
2486	-0.00327
2488	-0.00347
2490	-0.00356
2492	-0.00394
2494	-0.00339
2496	-0.00227
2498	-0.00174
2500	-0.00152
2502	-0.00188
2504	-0.00231
2506	-0.00343
2508	-0.00403
2510	-0.00375
2512	-0.00323
2514	-0.00332
2516	-0.00333
2518	-0.00236
2520	-0.00335
2522	-0.0025
2524	-0.00253
2526	-0.00226
2528	-0.0022
2530	-0.00222
2532	-0.00203
2534	-0.00176
2536	-0.00157
2538	-0.000782832
2540	-0.00151
2542	-0.00126
2544	-0.00196
2546	-0.00152
2548	-0.00192
2550	-0.00235
2552	-0.00236
2554	-0.00205
2556	-0.00296
2558	-0.00285
2560	-0.00207
2562	-0.002
2564	-0.00026328
2566	0.000185454
2568	0.000234189
2570	0.00129
2572	0.00226
2574	0.00239
2576	0.00338
2578	0.00449
2580	0.00365
2582	0.00259
2584	0.00368
2586	0.00187
2588	-0.00128
2590	-0.00383
2592	-0.00634
2594	-0.00777
2596	-0.00878
2598	-0.00834
2600	-0.00895
2602	-0.01042
2604	-0.01056
2606	-0.01019
2608	-0.00876
2610	-0.00564
2612	-0.00433
2614	-0.00462
2616	-0.00495
2618	-0.00528
2620	-0.00457
2622	-0.0051
2624	-0.00536
2626	-0.00511
2628	-0.00378
2630	-0.00369
2632	-0.00434
2634	-0.00446
2636	-0.00326
2638	-0.00251
2640	-0.0025
2642	-0.00266
2644	-0.00234
2646	-0.000989625
2648	6.51083e-05
2650	0.000461842
2652	0.00128
2654	0.00112
2656	-0.000202957
2658	-0.000466224
2660	-0.00138
2662	-0.00206
2664	-0.00242
2666	-0.00484
2668	-0.0087
2670	-0.01009
2672	-0.00997
2674	-0.00956
2676	-0.00803
2678	-0.00734
2680	-0.00676
2682	-0.0063
2684	-0.00634
2686	-0.00569
2688	-0.0047
2690	-0.00405
2692	-0.00307
2694	-0.00125
2696	-0.000168542
2698	-0.000472488
2700	-0.000111435
2702	0.000436619
2704	0.000911673
2706	0.00124
2708	0.00132
2710	0.0011
2712	0.000846411
2714	0.000153286
2716	0.000406161
2718	-0.000775964
2720	-0.00104
2722	-0.000843213
2724	-0.00173
2726	-0.00221
2728	-0.00226
2730	-0.00175
2732	-0.00298
2734	-0.00357
2736	-0.0033
2738	-0.00319
2740	-0.00325
2742	-0.00325
2744	-0.00277
2746	-0.00197
2748	-0.00213
2750	-0.00188
2752	-0.000502692
2754	-0.000489468
2756	0.000383756
2758	0.000679981
2760	0.000743205
2762	0.0022
2764	0.00282
2766	0.00144
2768	-0.00183
2770	-0.00562
2772	-0.00809
2774	-0.00958
2776	-0.01036
2778	-0.01026
2780	-0.00924
2782	-0.00911
2784	-0.00932
2786	-0.00789
2788	-0.00592
2790	-0.00415
2792	-0.000845209
2794	0.000626143
2796	0.000543486
2798	0.000716828
2800	0.00079217
2802	0.000112513
2804	-0.000625145
2806	-0.000790803
2808	-0.00132
2810	-0.00412
2812	-0.00686
2814	-0.00772
2816	-0.00952
2818	-0.01082
2820	-0.01258
2822	-0.01337
2824	-0.01152
2826	-0.00828
2828	-0.00665
2830	-0.0055
2832	-0.00247
2834	0.00146
2836	0.0032
2838	0.00336
2840	0.00114
2842	0.000155014
2844	-1.12161e-05
2846	-0.000512446
2848	-0.000205677
2850	-0.000658907
2852	3.28628e-05
2854	0.00121
2856	0.00135
2858	0.00114
2860	0.00224
2862	0.00232
2864	0.00156
2866	0.0011
2868	0.000221021
2870	-0.00141
2872	-0.00073944
2874	-0.00074067
2876	-0.00155
2878	-0.00126
2880	-0.00142
2882	-0.000324681
2884	0.00157
2886	0.00274
2888	0.00304
2890	0.00374
2892	0.00492
2894	0.00478
2896	0.00439
2898	0.00354
2900	0.00338
2902	0.00275
2904	0.00172
2906	0.000325353
2908	-9.33104e-05
2910	-0.000785974
2912	-0.000787638
2914	-0.000958302
2916	-0.00228
2918	-0.00443
2920	-0.00426
2922	-0.0031
2924	-0.00206
2926	-0.0004916
2928	0.00103
2930	0.00151
2932	0.00216
2934	0.00204
2936	0.000538447
2938	0.000617656
2940	0.00134
2942	0.00243
2944	0.00426
2946	0.00394
2948	0.00157
2950	-0.000875088
2952	-0.00232
2954	-0.00286
2956	-0.00198
2958	-0.00243
2960	-0.00393
2962	-0.0054
2964	-0.00756
2966	-0.00847
2968	-0.00662
2970	-0.00616
2972	-0.00376
2974	-0.00415
2976	-0.00361
2978	-0.00297
2980	-0.00328
2982	-0.00176
2984	-0.000305453
2986	0.000294596
2988	0.00132
2990	0.000975694
2992	0.000252743
2994	-0.000119208
2996	-2.11593e-05
2998	0.00076789
3000	0.0014
3002	0.000942988
3004	-0.000665963
3006	-0.00217
3008	-0.00307
3010	-0.00377
3012	-0.0035
3014	-0.0031
3016	-0.00313
3018	-0.00387
3020	-0.00334
3022	-0.001
3024	0.000789677
3026	0.0032
3028	0.00466
3030	0.00582
3032	0.00558
3034	0.00365
3036	-0.000655634
3038	-0.0039
3040	-0.00731
3042	-0.00847
3044	-0.00914
3046	-0.00843
3048	-0.00705
3050	-0.0051
3052	-0.0048
3054	-0.00375
3056	-0.00163
3058	-0.000146679
3060	0.00242
3062	0.00462
3064	0.00508
3066	0.00552
3068	0.00726
3070	0.0077
3072	0.00883
3074	0.00944
3076	0.00949
3078	0.00804
3080	0.00634
3082	0.00679
3084	0.00536
3086	0.00325
3088	0.0012
3090	-0.000780462
3092	-0.00195
3094	-0.00134
3096	-0.000646563
3098	-0.000605696
3100	-0.000343829
3102	-0.000491962
3104	0.000136905
3106	9.57723e-05
3108	4.66393e-05
3110	0.000305506
3112	0.000385373
3114	0.00237
3116	0.00353
3118	0.00373
3120	0.00451
3122	0.00534
3124	0.00573
3126	0.00586
3128	0.00315
3130	0.00154
3132	2.00435e-05
3134	-0.00414
3136	-0.00568
3138	-0.00506
3140	-0.00495
3142	-0.00427
3144	-0.0042
3146	-0.0025
3148	0.00123
3150	0.00361
3152	0.00459
3154	0.00462
3156	0.00392
3158	0.00145
3160	0.000115042
3162	-0.000444389
3164	-0.00084682
3166	-0.00152
3168	-0.0019
3170	-0.000318113
3172	-0.000184544
3174	-0.000264975
3176	-0.000371406
3178	0.0014
3180	0.000882297
3182	0.00124
3184	0.000853376
3186	0.000615915
3188	0.000635454
3190	0.000408994
3192	0.000335533
3194	-0.000258927
3196	-0.00148
3198	-0.00155
3200	-0.000941309
3202	-0.000675769
3204	0.00041977
3206	0.000993309
3208	0.000283849
3210	-0.00134
3212	-0.00214
3214	-0.00237
3216	-0.00279
3218	-0.0027
3220	-0.00216
3222	-0.000495996
3224	0.00145
3226	0.00252
3228	0.00199
3230	0.00272
3232	0.00267
3234	0.00176
3236	9.27634e-05
3238	-0.000318842
3240	0.00177
3242	0.00226
3244	0.00213
3246	0.00298
3248	0.00231
3250	0.00105
3252	0.000186917
3254	-0.00205
3256	-0.00407
3258	-0.00343
3260	-0.00266
3262	-0.000191112
3264	0.00316
3266	0.00574
3268	0.00742
3270	0.00733
3272	0.00704
3274	0.00704
3276	0.00571
3278	0.00434
3280	0.00278
3282	0.00173
3284	0.00131
3286	0.00135
3288	0.00144
3290	0.00248
3292	0.00289
3294	0.00207
3296	0.00253
3298	0.00252
3300	0.000493155
3302	-1.61849e-05
3304	-0.00182
3306	-0.00533
3308	-0.00811
3310	-0.00926
3312	-0.00722
3314	-0.00383
3316	0.000565436
3318	0.0034
3320	0.00427
3322	0.00567
3324	0.00546
3326	0.00541
3328	0.00738
3330	0.00873
3332	0.00909
3334	0.00696
3336	0.00515
3338	0.00267
3340	0.00161
3342	0.000571276
3344	-0.00136
3346	-0.00185
3348	-0.00284
3350	-0.00386
3352	-0.00367
3354	-0.00404
3356	-0.0044
3358	-0.0047
3360	-0.00452
3362	-0.0041
3364	-0.00321
3366	-0.00132
3368	0.00050595
3370	0.00222
3372	0.00347
3374	0.00407
3376	0.00445
3378	0.0052
3380	0.00548
3382	0.00424
3384	0.00264
3386	0.000962481
3388	-0.000486349
3390	-0.000452179
3392	1.19906e-05
3394	-0.000161217
3396	0.000221111
3398	-0.000202562
3400	-0.000205234
3402	0.00114
3404	0.00161
3406	0.00199
3408	0.00251
3410	0.00443
3412	0.00527
3414	0.00547
3416	0.00523
3418	0.00268
3420	0.00184
3422	0.000760369
3424	-0.000254303
3426	-0.00175
3428	-0.0041
3430	-0.00438
3432	-0.00455
3434	-0.00447
3436	-0.0042
3438	-0.00368
3440	-0.00285
3442	-0.00315
3444	-0.00211
3446	-0.000959572
3448	0.00197
3450	0.00333
3452	0.00308
3454	0.00262
3456	-0.00115
3458	-0.00369
3460	-0.00628
3462	-0.00688
3464	-0.00686
3466	-0.00517
3468	-0.0032
3470	-0.000542467
3472	0.00126
3474	0.00229
3476	0.00372
3478	0.00511
3480	0.00528
3482	0.00546
3484	0.00478
3486	0.00365
3488	0.00105
3490	-0.00191
3492	-0.00393
3494	-0.00449
3496	-0.00403
3498	-0.00326
3500	-0.00358
3502	-0.00523
3504	-0.00714
3506	-0.00677
3508	-0.00483
3510	-0.0029
3512	-0.000971337
3514	-0.000141003
3516	0.00192
3518	0.00366
3520	0.00407
3522	0.00266
3524	0.00298
3526	0.00347
3528	0.0041
3530	0.00444
3532	0.00387
3534	0.00394
3536	0.00298
3538	0.00128
3540	0.00017161
3542	-0.000793026
3544	-0.00121
3546	-0.00115
3548	-0.00109
3550	-1.45699e-05
3552	0.000615794
3554	0.000980158
3556	0.00221
3558	0.00174
3560	0.00175
3562	0.00198
3564	0.00201
3566	0.00137
3568	0.00108
3570	0.000824673
3572	-0.000194399
3574	-0.00122
3576	-0.00165
3578	-0.00184
3580	-0.000661684
3582	-4.07556e-05
3584	0.000417173
3586	-0.000939898
3588	-0.00085297
3590	0.000338959
3592	0.00184
3594	0.00413
3596	0.00553
3598	0.00587
3600	0.00476
3602	0.00319
3604	0.00166
3606	0.000740388
3608	-0.000167146
3610	7.81269e-05
3612	0.001
3614	0.00178
3616	0.00295
3618	0.00355
3620	0.0037
3622	0.00507
3624	0.00524
3626	0.005
3628	0.00381
3630	0.00223
3632	0.000647131
3634	-0.000643596
3636	-0.000697323
3638	-0.00074205
3640	-0.000719777
3642	-0.000789504
3644	-0.000323231
3646	0.000247042
3648	0.00133
3650	0.00186
3652	0.00126
3654	0.000406643
3656	-4.42379e-05
3658	-0.000561119
3660	-0.000540999
3662	0.00011912
3664	0.00169
3666	0.00151
3668	-0.000764522
3670	-0.00564
3672	-0.00904
3674	-0.01051
3676	-0.01148
3678	-0.01206
3680	-0.01241
3682	-0.01217
3684	-0.01178
3686	-0.01071
3688	-0.00637
3690	-0.0026
3692	0.000592909
3694	0.00187
3696	0.000948644
3698	0.000689898
3700	-0.000138847
3702	-0.00221
3704	-0.00345
3706	-0.00352
3708	-0.00296
3710	-0.00196
3712	-0.00146
3714	-0.000123068
3716	0.00164
3718	0.00248
3720	0.00413
3722	0.00388
3724	0.0039
3726	0.00321
3728	0.00203
3730	0.00206
3732	0.0026
3734	0.000974475
3736	1.3729e-05
3738	-0.000695867
3740	-0.0023
3742	-0.00178
3744	-0.00128
3746	-1.42611e-05
3748	0.00164
3750	0.00349
3752	0.00402
3754	0.00456
3756	0.00406
3758	0.00476
3760	0.00308
3762	-2.50486e-05
3764	-0.00207
3766	-0.00285
3768	-0.00298
3770	-0.00229
3772	-0.000130541
3774	0.00215
3776	0.00372
3778	0.00452
3780	0.00506
3782	0.00454
3784	0.00424
3786	0.00408
3788	0.00458
3790	0.0038
3792	0.0031
3794	0.00222
3796	-0.000366757
3798	-0.00205
3800	-0.00189
3802	-0.00147
3804	-0.00021107
3806	0.00107
3808	0.00309
3810	0.00432
3812	0.00429
3814	0.00391
3816	0.0037
3818	0.00324
3820	0.00293
3822	0.00259
3824	0.00217
3826	0.00163
3828	0.00184
3830	0.00145
3832	0.00163
3834	0.00104
3836	-0.000249261
3838	-0.00101
3840	-0.00161
3842	-0.0031
3844	-0.0031
3846	-0.00419
3848	-0.00622
3850	-0.00824
3852	-0.00979
3854	-0.01029
3856	-0.01036
3858	-0.00968
3860	-0.00877
3862	-0.0084
3864	-0.00665
3866	-0.00476
3868	-0.00204
3870	2.96812e-05
3872	-2.54352e-05
3874	0.000278448
3876	-4.2668e-05
3878	-0.000808784
3880	-0.00112
3882	-0.000738017
3884	-0.000411134
3886	-0.00083425
3888	-0.000753366
3890	0.000580517
3892	-0.000366599
3894	0.00111
3896	0.00202
3898	0.00158
3900	0.00148
3902	0.00124
3904	-0.000360297
3906	-0.000803414
3908	-0.00217
3910	-0.00424
3912	-0.00523
3914	-0.00553
3916	-0.00634
3918	-0.00732
3920	-0.00794
3922	-0.00786
3924	-0.00702
3926	-0.00594
3928	-0.00523
3930	-0.00421
3932	-0.00408
3934	-0.0036
3936	-0.00191
3938	-0.000629693
3940	-0.000508343
3942	0.000227008
3944	-0.000602642
3946	-0.00253
3948	-0.00357
3950	-0.00255
3952	-0.0014
3954	-0.000929743
3956	0.000613661
3958	0.0012
3960	0.00137
3962	0.00104
3964	0.000982276
3966	0.00066568
3968	-0.000449917
3970	-0.000269513
3972	-0.00112
3974	-0.000670705
3976	-0.000150301
3978	0.00104
3980	0.00266
3982	0.00348
3984	0.00404
3986	0.00478
3988	0.00583
3990	0.00495
3992	0.0051
3994	0.00453
3996	0.00331
3998	0.00173
4000	0.00145
[truncated: 641 more rows]

## Sheet: Fig. 5h
	RAD51 foci (foci / nucleus)								HSF2BP-GFP foci (foci / nucleus)
	wt, no IR	wt, +IR	∆12, no IR	∆12, +IR	∆14, no IR	∆14 +IR			wt, no IR	wt, +IR	∆12, no IR	∆12, +IR	∆14, no IR	∆14 +IR
Replica 1	10	0	6	16	10	26			12	0	1	1	0	0
	19	30	4	19	1	22			29	21	0	0	0	0
	6	26	4	20	0	28			3	21	1	1	0	0
	15	31	12	1	1	19			9	7	10	0	0	0
	23	20	18	22	0	16			13	20	16	6	0	0
	8	15	8	14	3	16			7	8	4	0	0	0
	16	0	4	20	4	12			11	1	2	0	0	0
	7	19	10	12	1	2			4	3	6	0	0	0
	7	20	10	17	6	8			9	4	5	2	0	0
	8	0	3	43	6	0			17	4	0	3	0	0
	9	24	9	19	2	0			11	21	3	0	0	0
	10	19	8	36	11	38			18	2	8	1	0	1
	13	32	8	38	15	7			23	8	0	9	0	0
	10	17	11	23	0	18			7	1	1	1	0	0
	13	4	2	8	2	23			27	8	0	0	0	0
	10	30	8	27	7	0			9	5	0	0	0	0
	11	24	5	12	7	0			12	11	2	0	0	0
	6	9	5	13	3	3			6	0	1	1	0	0
	4	39	14	14	2	11			2	48	2	2	0	0
	2	30	12	31	0	21			0	4	2	1	0	0
	10	7	8	25	12	5			5	1	4	2	0	0
	12	25	4	10	2	1			10	14	3	0	0	1
	4	18	11	10	2	0			2	1	0	0	0	0
	8	5	15	15	10	11			1	3	2	4	0	0
	2	39	8	0	1	0			1	2	2	2	0	0
	14	43	11	0	9	7			21	50	1	0	0	0
	3	0	3	22	3	22			1	0	0	2	0	0
	1	25	15	8	1	0			0	4	2	6	0	0
	1	23	3	6	1	24			1	23	0	2	0	0
	23	44	9	38	1	15			37	38	1	0	0	0
	2	15	8	6	1	31			0	5	0	1	0	0
	10	30	4	12	16	37			7	27	0	5	0	0
	3	19	2	27	0	32			25	25	0	1	0	0
	8	11	2	9	1	24			38	13	0	0	0	0
	0	5	0	22	0	13			0	1	0	0	0	0
	6	7	4	23	6	21			0	3	3	1	1	0
	14	23	5	60	6	17			18	14	1	6	0	0
	5	30	21	32	6	2			4	1	3	2	0	0
	1	30	8	27	10	19			2	26	0	0	0	0
	11	20	1	15	11	20			21	21	3	0	0	0
	15	26	2	21	1	3			14	33	2	0	0	1
	8	29	0	10	4	24			23	28	0	0	0	0
	3	21	11	46	1	18			1	28	6	7	3	1
	8	15	11	26	7	30			19	14	0	2	0	0
	6	13	8	5	3	23			11	27	1	0	0	0
	12	22	4	26	0	21			28	10	1	6	0	0
	6	8	1	23	0	25			5	10	0	2	0	0
	11	29	13	17	9	20			9	3	0	0	0	0
	27	0	9	30	7	3			30	0	1	9	0	0
	14	18	3	14	0	23			26	11	1	4	0	0
	7	30	4	29	5	30			10	36	1	2	0	1
	3	14	1	17	6	20			1	7	0	1	0	0
	4	26	6	19	7	28			7	22	1	3	0	0
	10	22	3	31	3	22			21	26	3	2	0	0
	11	17	3	21	6	24			16	2	0	5	0	1
	17	18	4	16	27	8			1	11	1	2	0	1
	8	10	7	24	5	20			19	0	3	2	0	0
	10	9	9	23	2	17			14	3	0	2	0	0
	10	15	0	12	0	14			12	0	1	6	0	0
	17	5	6	10	0	19			14	8	1	2	0	0
	16	24	0	22	4	27			15	3	0	0	0	0
	6	10	12	27	6	43			7	8	0	2	0	0
	17	14	9	10	7	41			36	2	5	0	0	0
	8	13	12	35	8	33			9	12	0	5	0	1
	8	32	2	17	0	24			6	4	0	2	0	0
	0	7	16	39	14	0			1	3	3	16	0	0
	1	24	12	22	3	0			0	13	0	0	0	1
	16	21	9	18	8	18			16	7	5	10	0	0
	1	9	0	15	0	31			0	8	0	0	0	0
	9	23	10	38	12	23			6	45	11	1	0	0
	11	13	0	33	2	9			10	0	1	8	0	0
	13	24	6	11	0	23			5	0	2	2	0	0
	19	23	7	27	10	34			17	5	3	0	0	0
	7	17	5	20	9	18			3	6	4	0	0	0
	13	26	4	22	7	26			9	34	1	3	0	0
	9	14	1	35	8	0			13	6	0	1	0	0
	0	30	24	26	10	4			1	34	5	5	0	0
	22	29	1	25	6	6			18	45	0	0	0	0
	6	11	9	12	5	2			27	8	0	1	0	0
	11	0	8	16	4	34			24	0	0	5	0	1
	0	32	3	1	0	15			0	7	0	0	0	0
	7	20	1	32	5	5			2	22	1	3	0	1
	0	23	2	18	10	0			0	0	0	3	0	0
	0	30	14	16	0	0			0	28	3	1	0	0
	5	26	15	13	0	34			13	21	0	0	0	1
	15	29	7	0	0	14			16	32	0	0	1	0
	1	23	9	9	0	10			0	22	6	0	0	0
	3	36	11	15	0	24			0	22	2	0	0	0
	1	42	0	17	2	18			1	47	0	0	0	0
	11	26	15	40	4	0			8	18	4	7	0	0
	2	6	16	17	7	18			0	13	0	0	0	0
	11	25	11	22	9	0			10	5	1	0	0	0
	14	27	7	1	8	10			2	37	0	0	0	0
	2	20	19	21	4	24			3	0	1	0	0	1
	14	32	0	0	16	0			10	31	0	0	0	0
	6	22	13	0	8	14			1	11	0	0	0	0
	0	32	7	1	3	32			0	24	2	0	0	1
	14	26	13	1	8	0			11	20	1	1	0	0
	12	0	12	22	4	28			6	0	7	0	0	0
	3	35	5	24	13	0			5	43	1	0	0	0
	27	3	4	25	11	0			29	2	0	0	0	0
	35	2	5	4	2	0			33	2	6	2	0	0
	10	24	3	38	13	36			12	12	0	8	0	0
	18	20	7	27	10	26			11	21	0	0	0	0
	14	28	3	13	10	10			10	27	2	0	0	0
	9	14	7	0	5	17			2	1	0	1	0	0
	15	39	1	28	0	22			13	28	1	7	0	0
	18	22	11	22	19	6			22	14	1	0	0	0
	9	28	9	20	2	3			1	21	1	0	0	0
	13	30	3	34	15	14			18	22	1	0	0	0
	10	22	9	17	11	7			5	18	1	3	0	0
	10	35	6	17	3	15			8	3	3	0	0	0
	0	23	4	0	11	7			3	16	1	0	0	0
	32	20	19	24	5	36			37	9	4	0	0	1
	1	19	1	43	9	24			0	14	0	0	0	0
	15	31	17	28	7	4			23	31	0	0	0	1
	3	34	14	15	0	27			10	33	0	0	1	1
	2	22	1	24	9	14			4	16	2	0	0	0
	1	11	0	35	0	10			0	8	2	3	0	0
	27	13	19	3	0	23			3	21	0	0	0	0
	12	6	0	32	0	8			20	11	0	1	0	0
	12	14	0	9	0	13			10	12	0	3	0	0
	3	24	2	0	6	19			2	11	0	0	0	0
	12	20	14	14	0	4			28	14	0	5	0	0
	8	20	7	6	8	8			4	27	5	0	0	2
	23	18	4	28	0	16			25	23	0	2	0	0
	7	5	0	15	9	0			0	5	0	2	0	1
	9	19	5	12	0	2			6	20	2	0	0	0
	7	4	1	37	11	25			5	3	0	11	0	0
	11	5	11	35	2	62			10	5	4	13	0	0
	4	11	14	29	4	11			3	15	12	0	0	0
	0	20	8	7	12	0			0	20	1	0	0	0
	6	6	0	33	6	1			0	2	4	5	0	0
	0	38	13	25	0	26			0	35	7	9	0	2
	17	21	3	15	6	0			5	27	0	2	0	1
	6	28	0	23	1	8			0	3	0	3	0	0
	0	10	6	2	12	26			0	4	2	1	0	0
	21	3	6	8	2	20			36	13	1	0	0	0
	17	20	3	22	0	12			14	26	1	2	0	0
	1	2	17	4	5	17			1	3	3	0	0	0
	14	14	10	35	7	16			5	8	0	0	0	0
	12	20	7	23	2	27			1	19	2	0	0	0
	5	46	3	59	3	21			9	10	0	3	0	1
	2	23	1	4	6	24			8	12	5	0	0	0
	18	18	0	9	8	24			16	18	1	0	0	0
	14	1	1	12	5	33			21	7	0	0	0	0
[truncated: 1,517 more rows]

## Sheet: Fig. 6d
Testis weight (mg)
[truncated: 13 more rows]

[truncated: 8 more sheets: Fig. 6e, Fig. 6f, Fig. 6g, Fig. 6i, Fig. 6j, Fig. 6k, Fig. 6m, Fig. 6n]
